# Supplementary material for: Hierarchical Compression Reveals Sub-Second to Day-Long Structure in Larval Zebrafish Behavior
Source: eNeuro. 2020 Jul 13;7(4):ENEURO.0408-19.2020. doi: 10.1523/ENEURO.0408-19.2020 (PMC7405074; doi:10.1523/ENEURO.0408-19.2020)
Supplement: Extended Data 1 — Supplementary Paper Code_Extended Data. Download Extended Data 1, ZIP file. [file enu-eN-NWR-0408-19-s10.zip]

Archive with 11 entries (10 files):
- Structure_Paper-master/
- Structure_Paper-master/.gitattributes
- Structure_Paper-master/.gitignore
- Structure_Paper-master/Bout_Clustering.m
- Structure_Paper-master/Bout_Clustering_Fit.m
- Structure_Paper-master/Bout_Transitions.m
- Structure_Paper-master/Bout_Transitions_Hours.m
- Structure_Paper-master/Motif_Examples_Fig.m
- Structure_Paper-master/Vp_Analyse.m
- Structure_Paper-master/Vp_Analyse_Extra_Figures.m
- Structure_Paper-master/Vp_Extract.m
