# Supplementary material for: Hierarchical Compression Reveals Sub-Second to Day-Long Structure in Larval Zebrafish Behavior
Source: eNeuro. 2020 Jul 13;7(4):ENEURO.0408-19.2020. doi: 10.1523/ENEURO.0408-19.2020 (PMC7405074; doi:10.1523/ENEURO.0408-19.2020)
Supplement: Extended Data 1 — Supplementary Paper Code_Extended Data. Download Extended Data 1, ZIP file. [file enu-eN-NWR-0408-19-s10.zip › Structure_Paper-master/Bout_Transitions.m]

% Bout_Transitions 

% marcus.ghosh.11@ucl.ac.uk 

%% Info 

% Combines seperated active and inactive clusters into sequences, generates
% paired control shuffled sequences, compresses these sequences to identify
% motifs and finally compares motif frequencies between groups. 

% Input 
    % A workspace generated from Bout_Clustering.m (bouts assigned to clusters) 
    
% Output 
    % Figures and statistics 
    
%% Assumptions 

% Experiments in repeats have the same number of time windows 

%% Dependencies 

% Files  
    % countUniqueRows
        % https://github.com/aexbrown/Behavioural_Syntax/blob/master/compression/countUniqueRows.m
    
    % mi toolbox 
        % https://uk.mathworks.com/matlabcentral/fileexchange/14888-mutual-information-computation?s_tid=prof_contriblnk
    
    % mrmr_d_matlab_src 
        % https://uk.mathworks.com/matlabcentral/fileexchange/14916-minimum-redundancy-maximum-relevance-feature-selection?s_tid=prof_contriblnk
    
    % plotSpread 
        % https://uk.mathworks.com/matlabcentral/fileexchange/37105-plot-spread-points--beeswarm-plot-
        
% MATLAB Products 
    % Neural Network Toolbox 
    % Image Processing Toolbox 
    % Statistics and Machine Learning Toolbox
    % Curve Fitting Toolbox
    
%% Options     
set(0,'DefaultFigureWindowStyle','docked'); % dock figures
set(0,'defaultfigurecolor',[1 1 1]); % white background
 
%% Load data (Post Bout_Clustering)

% Load  
% load('D:\Behaviour\SleepWake\Re_Runs\Post_State_Space_Data\Draft_1\180519.mat',...
%     '-regexp', '^(?!cells)\w'); % load data expect cells
load('D:\Behaviour\SleepWake\Re_Runs\Post_State_Space_Data\Thesis\180725_2.mat'); 

% Load Delta_px_sq data 
for f = 1:size(filename,2) %For each file
    delta_px_sq{1,f} = load(strcat(pathname,filename{f}),'delta_px_sq'); % load delta_px_sq data  
end 

%% Threading With Multiple Shuffles of Data 
    % Merges the active and inactive clusters into an alternating sequence per fish,
    % Also generates paired shuffled control data 
    % Slow, Roughly 1 hour for 452 fish, each with 10 shuffles 

save_pathname = uigetdir([],'Select a save location'); % select save path 

% Shuffles
shuffles = 10; % hard coded number of shuffles

% Pre-allocation
threads = cell(max(fish_tags{1,1}),3,(1+shuffles)); % fish x (clusters,times (start & stop),time windows) x (samples & shuffled controls)
idx_numComp_sorted{1,1} = idx_numComp_sorted{1,1} + max(idx_numComp_sorted{2,1}); % Assign higher numbers to the wake bouts
idx_numComp_sorted{2,1}(isnan(idx_numComp_sorted{2,1})) = 0; % replace nan-values with zero

tic
for f = 1:max(fish_tags{1,1}) % For each fish
    % Pre-allocate
    % Data
    threads{f,1,1} = nan(size(find(fish_tags{1,1} == f),1) + ...
        size(find(fish_tags{2,1} == f),1),1,'single'); % clusters
    threads{f,2,1} = nan(size(threads{f,1,1},1),2,'single'); % times (start & stop)
    threads{f,3,1} = nan(size(threads{f,1,1}),'single'); % time windows
    
    % Deterime starting state (a = active, b = inactive)
    if wake_cells(find(fish_tags{1,1} == f,1,'first'),1) == 1 % If the fish starts active
        a = 1; b = 2; % start active
    else % If the fish starts inactive
        a = 2; b = 1; % start inactive
    end
    
    % Fill in data
    % Clusters
    threads{f,1,1}(a:2:end,1) = idx_numComp_sorted{1,1}...
        (fish_tags{1,1} == f,1); % Fill in active clusters
    threads{f,1,1}(b:2:end,1) = idx_numComp_sorted{2,1}...
        (fish_tags{2,1} == f,1); % Fill in inactive clusters
    % Times
    threads{f,2,1}(a:2:end,1:2) = wake_cells...
        (fish_tags{1,1} == f,1:2); % Fill in active times
    threads{f,2,1}(b:2:end,1:2) = sleep_cells...
        (fish_tags{2,1} == f,1:2); % Fill in inactive times
    % Time Windows
    threads{f,3,1}(a:2:end,1) = parameter_indicies{1,1}...
        (fish_tags{1,1} == f,1); % Fill in active time windows
    threads{f,3,1}(b:2:end,1) = parameter_indicies{2,1}...
        (fish_tags{2,1} == f,1); % Fill in inactive time windows
    
    % Generate Shuffled Control Data
    % Note that each time window (e.g. day 1 vs day 2 etc) is
    % shuffled individually within each fish
    % Preserving the developmental & day/night cluster frequencies
    
    % Clusters
    for tc = 2:size(threads,3) % for each shuffle
        
        % Determine Starting State
        % Note that it's necessary to do this after each shuffle to
        % re-set the starting state
        if wake_cells(find(fish_tags{1,1} == f,1,'first'),1) == 1 % If the fish starts active
            a = 1; b = 2; % start active
        else % If the fish starts inactive
            a = 2; b = 1; % start inactive
        end
        
        % Shuffle data
        for tw = 1:max(parameter_indicies{1,1}(fish_tags{1,1} == f)) % for each time window
            data = []; scrap = []; % empty structures
            
            % take real clusters from this time window
            scrap{1,1} = idx_numComp_sorted{1,1}(fish_tags{1,1} == f & parameter_indicies{1,1} == tw,1); % active
            scrap{2,1} = idx_numComp_sorted{2,1}(fish_tags{2,1} == f & parameter_indicies{2,1} == tw,1); % inactive
            
            data = nan((size(scrap{1,1},1) + size(scrap{2,1},1)),1,'single'); % allocate (active + inactive clusters)
            data(a:2:end,1) = scrap{1,1}(randperm(length(scrap{1,1}))); % fill active clusters
            data(b:2:end,1) = scrap{2,1}(randperm(length(scrap{2,1}))); % fill inactive clusters
            
            threads{f,1,tc} = [threads{f,1,tc} ; data]; % store data
            
            % Deterime current final state (a = wake, b = sleep)
            if threads{f,1,tc}(end,1) <= numComp(2) % If the fish ends inactive
                a = 1; b = 2; % next will be active
            else % If the fish ends active
                a = 2; b = 1; % next will be inactive
            end
            
        end
    end
    
    % Report progress
    if mod(f,10) == 0 % every 10 fish
        disp(horzcat('Threaded Fish ',num2str(f),' of ',...
            num2str(max(fish_tags{1,1})))); % Report progress
    end
    
end
toc

clear f a b tc tw data scrap

% Save Shuffled Data here (180521) 
save(strcat(save_pathname,'\','180726','.mat'),'-v7.3'); % save data  

%% Load Shuffled Data

%load('D:\Behaviour\SleepWake\Re_Runs\Threading\Draft_1\180521.mat'); 
load('D:\Behaviour\SleepWake\Re_Runs\Threading\Thesis\180726.mat');
clear save_pathname; 
strings{1,1} = 'Active'; strings{2,1} = 'Inactive'; 

%% Filling in Data 
tic
% Calculate time off-sets between repeats of experiments 
c = nan(max(experiment_reps),1,'single'); % experiment groups x 1 
for er = 1:max(experiment_reps) % for each group of experiments
    lb_merge{er,1} = []; % structure {experiment groups}(light boundaries x experiments)
    for e = find(experiment_reps == er) % for each experiment in this group 
        lb_merge{er,1} = [lb_merge{er,1} lb{1,e}]; % merge light boundaries 
        % Note that this assumes that each experiment in each group has the
        % same number of light boundaries 
    end 
    
    [~,c(er)] = find(lb_merge{er,1} == max(lb_merge{er,1}(2,:))); 
    % Find the column (c) with the longest starting window 
    
    for e = 1:size(lb_merge{er,1},2) % For each experiment in this group
        offset(er,e) = lb_merge{er,1}(2,c(er)) - lb_merge{er,1}(2,e); % Calculate the offset
    end
end

% Pre-allocate data
for er = 1:max(experiment_reps) % for each group of experiments  
    states{er,1} = nan(size(find(i_experiment_reps == er),1),...
        max(lb_merge{er,1}(end,:) + ...
        offset(er,1:size(find(experiment_reps == er),2))),'single'); % {experiment, 1} - fish x time
    raw_data{er,1} = nan(size(states{er,1}),'single'); % {experiment, 1} - fish x time
end

% Fill data in
for er = 1:max(experiment_reps) % for each group of experiments
    counter = 1;  % start counter (fish in each group of experiments) 
    experiments = find(experiment_reps == er); % find experiments in this group  
    
    for e = 1:size(experiments,2) % for each experiment in this group
        counter_2 = 1; % start counter (fish in each experiment) 
        for f = find(i_experiment_tags == experiments(e))' % for each fish
            for b = 1:size(threads{f,1,1},1) % for each bout
                states{er,1}(counter,(threads{f,2,1}(b,1)+offset(er,e)):...
                    (threads{f,2,1}(b,2)+offset(er,e))) = ...
                    threads{f,1,1}(b,1); % Fill in cluster number
            end
            
            raw_data{er,1}(counter,(offset(er,e)+1):...
                (size(delta_px_sq{1,experiments(e)}.delta_px_sq,1)+offset(er,e))) =...
                delta_px_sq{1,experiments(e)}.delta_px_sq(:,counter_2); % fill in raw data 
            
            counter = counter + 1; % add to counter (fish in each group of experiments)
            counter_2 = counter_2 + 1; % add to counter (fish in each experiment)
        end
    end
end

% Keep aligned light boundaries 
for er = 1:max(experiment_reps) % for each group of experiments
    lb_merge{er,1} = lb_merge{er,1}(:,c(er));
end

clear c er e counter experiments f b counter_2 delta_px_sq
toc 

%% WT States Matrix 
    % Note (170930 - would be cool to split into sleep/wake subplots) 
    % Note (180116) - to show state matricies with zero's in (water top ups) 
    % You'll need to set zeros to be transparent and adjust the colormap 

figure; 
ax = imagesc(states{1,1}(:,find(sum(isnan(states{1,1}))==0,1,'first'):...
    find(sum(isnan(states{1,1}))==0,1,'last'))); % plot times where all experiments have data 
colormap([cmap_cluster{2,1} ; cmap_cluster{1,1}]); % merged colormap  
set(gca,'FontName','Calibri'); box off; set(gca,'Layer','top'); set(gca,'Fontsize',32); 
set(ax,'CDataMapping','direct'); 
c = colorbar; c.Label.String = 'Module'; 
x = 0:(fps{1}*60*60*12):size((find(sum(isnan(states{1,1}))==0,1,'first'):...
find(sum(isnan(states{1,1}))==0,1,'last')),2); % set x ticks every 12 hours 
set(gca,'XTick',x); 
set(gca,'XTickLabel',{(0:size(x,2)-1)*12}); 
xlabel('Time (Hours)','Fontsize',32); 
ylabel('Fish ID','Fontsize',32);
 
clear ax c x 

%% Smooth Cluster Frequencies Over Time  

% New Version
all_states = double(max(idx_numComp_sorted{1,1})); % possible states
% Note that subplot can't take single values
ai_states(1:all_states) = 2; % specify if states are active (1) or inactive (2)
ai_states(min(idx_numComp_sorted{1,1}):end) = 1; % specify active states (1)

% Smooth Data
for er = 1:max(experiment_reps) % for each group of experiments
    set_token = find(experiment_reps == er,1,'first'); % used for each experiments sets settings
    time_bins = fps{set_token}*60*5; % set smoothing window (note assumes a constant frame rate across experiments)

    for s = 1:2 % for active/inactive clusters
        counter_2 = 1; % start counter (counts clusters)
        
        for c = find(ai_states == s) % for each active or inactive cluster 
            for g = 1:max(i_group_tags(i_experiment_reps == er)) % For each group
                clear data;
                        
                % Rescale from 0-1 
                data = states{er,1}(i_group_tags(i_experiment_reps == er) == g,...
                    lb_merge{er,1}(time_window{set_token}(1)):lb_merge{er,1}(time_window{set_token}(2)+1))==c;
                
                if sum(sum(data,2)) ~= 0 % if fish use this cluster
                    % Re-Scale to 0-1
                    data = smooth(nanmean(data),time_bins)'; % smooth 
                    smoothed_clusters{er,s}(counter_2,:,g) = ...
                        (data - nanmin(data(1,(1+time_bins):(end-time_bins))))/...
                        range(data(1,(1+time_bins):(end-time_bins))); % scale 
                else % if fish don't
                    smoothed_clusters{er,s}(counter_2,:,g) = zeros(1,size(data,2)); % Fill in Zeros
                end
                
            end
            counter_2 = counter_2 + 1; % add to counter
        end
        
    end
end

% Calculate y-axis offset 
for er = 1:max(experiment_reps) % for each group of experiments
    for s = 1:2 % for active & inactive clusters 
        smoothed_clusters_offset(er,s) = max(max(max(smoothed_clusters{er,s}(:,(1+time_bins):(end-time_bins),:)))); 
        smoothed_clusters_offset(er,s) = smoothed_clusters_offset(er,s) + ...
            (smoothed_clusters_offset(er,s)*0.05); 
    end
end

clear er set_token s counter_2 c g data 

%% Cluster Frequencies Figure  
    % Run one er @ a time to avoid low level graphics errors 

for er = 1:max(experiment_reps) % for each group of experiments
    set_token = find(experiment_reps == er,1,'first'); % used for each experiments sets settings
    
    figure; % make a figure for this experiment
    for s = 1:2 % for active/inactive
        subplot(1,2,s); hold on; clear scrap; set(gca,'FontName','Calibri');
        title(horzcat(strings{s},' Modules'));
        for c = 1:size(smoothed_clusters{er,s},1) % for each cluster
            for g = 1:size(smoothed_clusters{er,s},3) % For each group
                
%                 if er == 1 % for the WT Data
%                     legend_lines(1,g) = plot(lb_merge{er,1}(time_window{set_token}(1)):...
%                         lb_merge{er,1}(time_window{set_token}(2)+1),...
%                         (smoothed_clusters{er,s}(c,:,g) + (smoothed_clusters_offset(er,s)*(c-1))),...
%                         'color',cmap_cluster{s}(c,:),'linewidth',5);
%                 else
                    legend_lines(1,g) = plot(lb_merge{er,1}(time_window{set_token}(1)):...
                        lb_merge{er,1}(time_window{set_token}(2)+1),...
                        (smoothed_clusters{er,s}(c,:,g) + (smoothed_clusters_offset(er,s)*(c-1))),...
                        'color',cmap{set_token}(g,:),'linewidth',5);
%                 end     
            end
            
            plot([lb_merge{er,1}(time_window{set_token}(1)),lb_merge{er,1}(time_window{set_token}(2)+1)],...
                [(smoothed_clusters_offset(er,s)*(c-1)),(smoothed_clusters_offset(er,s)*(c-1))],'color','k','linewidth',1);
            % plots black lines between each cluster trace 
        end
        
        % Find the top & bottom
        scrap(1,1) = smoothed_clusters_offset(er,s)*size(smoothed_clusters{er,s},1);
        scrap(2,1) = 0;
        
        % Night patches
        a = 1;
        for n = 1:size(nights{set_token},2) % For each night
            r(a) = rectangle('Position',[lb_merge{er,1}(nights_crop{set_token}(nights{set_token}(n))) ...
                min(scrap(2,:)) - (min(scrap(2,:))*0.05)...
                (lb_merge{er,1}(nights_crop{set_token}(nights{set_token}(n))+1)-1) - ...
                lb_merge{er,1}(nights_crop{set_token}(nights{set_token}(n)))...
                max(scrap(1,:)) + (max(scrap(1,:))*0.05)],...
                'FaceColor',night_color{set_token},'Edgecolor',[1 1 1]);
            uistack(r(a),'bottom'); % Send to back
            a = a + 1;
        end
        
        % Axis etc
        axis([(lb_merge{er,1}(time_window{set_token}(1)) + (1 + time_bins))...
            (lb_merge{er,1}(time_window{set_token}(2)+1) - time_bins) ...
            scrap(2,1) scrap(1,1)]);
        box off; set(gca, 'Layer','top'); set(gca,'Fontsize',32);
        xlabel('Time (Days/Nights)','Fontsize',32);
        set(gca, 'XTick', []);
        set(gca,'YTick',[]);
        ylabel('Mean Frequency','Fontsize',32);
        
    end
end

clear er set_token s c g legend_lines scrap a n r 

%% Bout Probabilities Order
% Sort based on WT mean day probability 
% er = 1; 
% set_token = find(experiment_reps == er,1,'first'); % used for each experiments sets settings
% 
% [~,bp_order(1,:)] = sort(nanmean(nanmean(bout_proportions{1,1}...
%     (i_experiment_reps == er,:,days_crop{set_token}(days{set_token})),3)),'descend'); % active clusters
% bp_order(2,1:numComp(2)) = 1:numComp(2); % inactive clusters (keep sorted by length)
% bp_order(bp_order == 0) = NaN; % remove zeros
% 
% clear er set_token 

load('D:\Behaviour\SleepWake\Re_Runs\Threading\Draft_1\180522.mat', 'bp_order');

%% Bout Probabilities WT - Scatter
% Plots Individual Fish
% Plots Day vs Night on the Same Axis
% Average probability for each fish across days/nights of interest 

for er = 1 % for the WT experiments
    figure;
    set_token = find(experiment_reps == er,1,'first'); % used for each experiments sets settings
    for s = 1:2 % for active/inactive clusters
        ax = subplot(2,1,s); hold on; set(gca,'FontName','Calibri');
        col = 1; % start colour counter
        sep = 0.75/2; clear spread_cols; 
        for g = 1:max(i_group_tags(i_experiment_reps == er)) % For each group
            
            % Plot Spread
            % Day
            spread_cols(1,:) = plotSpread(nanmean(bout_proportions{s,1}...
                (i_experiment_reps == er & i_group_tags == g,bp_order(s,1:numComp(s)),...
                days_crop{set_token}(days{set_token})),3),...
                'distributionColors',cmap_2{set_token}(col,:),'spreadWidth',sep,'showMM',2,'xValues',1:numComp(s));
            spread_cols{2}.LineWidth = 3; spread_cols{2}.Color = [1 0.5 0]; % Change Mean properties
            spread_cols{2}.MarkerSize = 12;
            
            % Night
            spread_cols(2,:) = plotSpread(nanmean(bout_proportions{s,1}...
                (i_experiment_reps == er & i_group_tags == g,bp_order(s,1:numComp(s)),...
                nights_crop{set_token}(nights{set_token})),3),...
                'distributionColors',cmap_2{set_token}(col+1,:),'spreadWidth',sep,'showMM',2,'xValues',(1:numComp(s)) + sep);
            spread_cols{2,2}.LineWidth = 3; spread_cols{2,2}.Color = [1 0.5 0]; % Change Mean properties
            spread_cols{2,2}.MarkerSize = 12;
            
        end
        
        % Axis etc
        set(findall(ax,'type','line'),'markersize',15); % change marker sizes
        axis tight
        box off; set(gca, 'Layer','top'); set(gca,'Fontsize',32);
        xlabel(horzcat(strings{s},' Modules'),'Fontsize',32);
        set(gca, 'XTick', (1:numComp(s))+sep/2);
        set(gca,'XTickLabels',bp_order(s,:),'Fontsize',32);
        ylabel('Probability','Fontsize',32);
        
        if er == 1 && s == 2
            scrap = get(gca,'Children');
            [~,icons,plots,~] = legend([scrap(end) scrap(2)],'Day','Night',...
                'location','northeast');
            legend('boxoff'); set(plots(1:2,1),'MarkerSize',15); set(icons(1:2),'Fontsize',32) ;
        end
    end
    
end

clear er set_token s ax col sep g spread_cols scrap icons plots

%% Bout Probabilities Histograms - Conditions 
    % Plots Day & Night on seperate axes 
    % Plots a mean + SEM 
    % Sorted based on the WT sorting above 
    % Average probability for each fish across days/nights of interest 

for er = 1:max(experiment_reps) % for each group of experiments
    figure; clear legend_lines
    set_token = find(experiment_reps == er,1,'first'); % used for each experiments sets settings
    for s = 1:2 % for active/inactive clusters
        subplot(2,2,s); hold on; set(gca,'FontName','Calibri'); clear l_top; 
        for g = 1:max(i_group_tags(i_experiment_reps == er)) % For each group
            % Means
            legend_lines(1,g) = plot(nanmean(nanmean(bout_proportions{s,1}...
                (i_experiment_reps == er & i_group_tags == g,bp_order(s,1:numComp(s)),...
                days_crop{set_token}(days{set_token})),3))','color',...
                cmap{set_token}(g,:),'linewidth',5);
            % Std 
            clear l_mean l_std; 
            l_mean = nanmean(nanmean(bout_proportions{s,1}...
                (i_experiment_reps == er & i_group_tags == g,bp_order(s,1:numComp(s)),...
                days_crop{set_token}(days{set_token})),3)); 
            l_std = nanstd(nanmean(bout_proportions{s,1}...
                (i_experiment_reps == er & i_group_tags == g,bp_order(s,1:numComp(s)),...
                days_crop{set_token}(days{set_token})),3)); 
            plot([1:numComp(s) ; 1:numComp(s)],...
                [(l_mean - l_std) ; l_mean + l_std],'color',...
                cmap{set_token}(g,:),'linewidth',2.5);
            % Store Top 
            l_top(g) = max(l_mean + l_std) + (max(l_mean + l_std)*0.05); 
        end
        
        % Axis etc
        axis([0.5 numComp(s)+0.5 0 max(l_top)]);
        box off; set(gca, 'Layer','top'); set(gca,'Fontsize',32);
        set(gca,'XTick', 1:numComp(s)); 
        set(gca,'XTickLabels',bp_order(s,:),'Fontsize',32);
        if s == 1
            ylabel('Probability','Fontsize',32);
        end
        
        % Legend
        if s == 2
            [~,icons,plots,~] = legend(legend_lines,geno_list{set_token}.colheaders,...
                'location','northeast');
            legend('boxoff'); set(icons(1:size(legend_lines,1)),'Fontsize',32) ; set(plots,'LineWidth',5);
        end
        
        subplot(2,2,s+2); hold on; set(gca,'FontName','Calibri'); clear l_top; 
        for g = 1:max(i_group_tags(i_experiment_reps == er)) % For each group
            % Means
            plot(nanmean(nanmean(bout_proportions{s,1}...
                (i_experiment_reps == er & i_group_tags == g,bp_order(s,1:numComp(s)),...
                nights_crop{set_token}(nights{set_token})),3))','color',...
                cmap{set_token}(g,:),'linewidth',5);
            % Std
            clear l_mean l_std;
            l_mean = nanmean(nanmean(bout_proportions{s,1}...
                (i_experiment_reps == er & i_group_tags == g,bp_order(s,1:numComp(s)),...
                nights_crop{set_token}(nights{set_token})),3));
            l_std = nanstd(nanmean(bout_proportions{s,1}...
                (i_experiment_reps == er & i_group_tags == g,bp_order(s,1:numComp(s)),...
                nights_crop{set_token}(nights{set_token})),3));
            plot([1:numComp(s) ; 1:numComp(s)],...
                [(l_mean - l_std) ; l_mean + l_std],'color',...
                cmap{set_token}(g,:),'linewidth',2.5);
            % Store Top
            l_top(g) = max(l_mean + l_std) + (max(l_mean + l_std)*0.05);
        end
        
        % Night patch
        axis([0.5 numComp(s)+0.5 0 max(l_top)]);
        a = 1;
        r(a) = rectangle('Position',[0.5 0 (numComp(s)+0.5) max(l_top)],...
            'FaceColor',night_color{set_token},'Edgecolor',[1 1 1]);
        uistack(r(a),'bottom'); % Send to back
        
        % Axis etc
        box off; set(gca, 'Layer','top'); set(gca,'Fontsize',32);
        xlabel(horzcat(strings{s},' Modules'),'Fontsize',32);
        set(gca, 'XTick', 1:numComp(s));
        set(gca,'XTickLabels',bp_order(s,:),'Fontsize',32);
        if s == 1
            ylabel('Probability','Fontsize',32);
        end
    end
end

clear er set_token s g legend_lines l_mean l_std l_top icons plots a r 

%% Bouts in PCA Space 
    % Note: 180509 - should add transparency to scatter plot 
    
% 2D Scatter Plot 
% figure; cols = 1;
% for c = min(idx_numComp_sorted{1,1}):max(idx_numComp_sorted{1,1}) % for each active cluster 
%     scatter(sample(sample_tags==c,1),sample(sample_tags==c,2),18,...
%         'markerfacecolor',cmap_cluster{1,1}(cols,:),...
%         'markeredgecolor','k');
%     cols = cols + 1;
%     hold on; 
% end
% 
% clear c cols 

%% Bout Shapes Data 
 
% Cumulative fish tags 
for er = 1:max(experiment_reps) % for each group of experiments 
    fish_tags_cm(er,1) = size(raw_data{er,1},1); % fill in number of fish 
end
fish_tags_cm = cumsum(fish_tags_cm); % cumulative number of fish across experiment groups 

clear er  

%% Sampling from a single WT fish 
    % Note: 180509 - an alternative may be to plot the sample_a bouts? 

sample_size = 100; % hard coded sample size 

% Sample a fish with enough bouts in each cluster 
a = 0; 
while a == 0
    f = datasample(find(i_experiment_reps == 1),1); % sample a WT fish
    for c = find(ai_states == 1) % for each active cluster
        if sum(fish_tags{1,1} == f & idx_numComp_sorted{1,1} == c) < sample_size
            % if there are too few of this bout type 
           continue % select another fish 
        end 
    end
    a = 1; 
end

counter = 1; % counts active clusters 
for c = find(ai_states == 1) % for each active bout type
    
    clear sample 
    
    % Sample bouts
    [sample,~] = datasample(...
        wake_cells(fish_tags{1,1}==f & idx_numComp_sorted{1,1}==c,:),...
        sample_size,1,'replace',false);
    
    % Allocate Space
    bouts{1,counter} = zeros(sample_size,max(sample(:,3)),'single'); % number of bouts x longest (in frames)
    bouts{2,counter} = bouts{1,counter}; % states (just to check you get the correct raw data)  
   
    % Fill in data
    for b = 1:sample_size % for each bout
        
        % Extract raw data
        bouts{1,counter}(b,1:sample(b,3)) = raw_data{i_experiment_reps(f),1}(f,...
            (sample(b,1)+offset(i_experiment_reps(f),i_experiment_tags(f))):...
            (sample(b,2)+offset(i_experiment_reps(f),i_experiment_tags(f))));
        bouts{2,counter}(b,1:sample(b,3)) = states{i_experiment_reps(f),1}(f,...
            (sample(b,1)+offset(i_experiment_reps(f),i_experiment_tags(f))):...
            (sample(b,2)+offset(i_experiment_reps(f),i_experiment_tags(f))));
    end
    
    counter = counter + 1; % counts active clusters 
end

clear a f c counter sample b 

%% Bout Shapes Figure

% Active Shapes 
% Plotting variables
for b = 1:size(bouts,2) % for each cluster
    bs_l(b) = size(bouts{1,b},2); % find the max length
end

bs_l = max(bs_l); % max length

figure;
subplot(1,2,1); hold on; set(gca,'FontName','Calibri');
for b = 1:size(bouts,2) % for each bout type 
    legend_lines(b) = shadedErrorBar(1:(size(bouts{1,b},2)+2),...
        nanmean([zeros(size(bouts{1,b},1),1) bouts{1,b} zeros(size(bouts{1,b},1),1)]),...
        nanstd([zeros(size(bouts{1,b},1),1) bouts{1,b} zeros(size(bouts{1,b},1),1)])/sqrt(size(bouts{1,1},1)),...
        'lineProps',{'Color',cmap_cluster{1,1}(b,:),'LineWidth',3});
    legend_cols(b) = legend_lines(b).mainLine; % Store color

end

box off; set(gca,'Layer','top'); set(gca,'Fontsize',32);
axis([1 bs_l ylim]);
set(gca,'XTick',2:2:bs_l);
set(gca,'XTickLabels',{(round((1:2:bs_l)/fps{1},2,'decimals'))}); % hard coded
xlabel('Time (Seconds)','Fontsize',32);
ylabel('Delta Px','Fontsize',32);

% Legend 
[~,icons,plots,~] = legend(flip(legend_cols),string(numComp(1):-1:1),'Location','best');
legend('boxoff'); 
set(icons(1:numComp(1)),'Fontsize',32) ; set(plots,'LineWidth',3);

% Inactive Module Fits 
% Figure Settings
clear legend_lines legend_cols; 
s = 2; p = 3; 
subplot(1,2,2); hold on;
box off; set(gca,'Layer','top'); set(gca,'Fontsize',32); set(gca,'FontName','Calibri'); % Set Font

% Plot
crop = max(cells{s,1}(:,p));
for k = 1:numComp(s) % for each cluster
    legend_lines(k) = plot((min(cells{s,1}(:,p)):crop)/unit_conversion{1}(s,p-2),...
        parameter_dists{s,p-2}(k,:),'color',cmap_cluster{s,1}(k,:),'linewidth',3); 
end

crop = 1500;
% Axes
try
    set(gca,'XTick',...
        [min(cells{s,1}(:,p))/unit_conversion{1}(s,p-2), (min(cells{s,1}(:,p))/unit_conversion{1}(s,p-2))*10,...
        crop/unit_conversion{1}(s,p-2)]); % set x tick labels
catch
    set(gca,'XTick',...
        [min(cells{s,1}(:,p))/unit_conversion{1}(s,p-2), (crop/unit_conversion{1}(s,p-2))/2,...
        crop/unit_conversion{1}(s,p-2)]); % set x tick labels
end
axis([min(cells{s,1}(:,p))/unit_conversion{1}(s,p-2) crop/unit_conversion{1}(s,p-2) ...
    min(parameter_dists{s,p-2}(:)) max(parameter_dists{s,p-2}(:))]); % Set axis limits

% Set decimal places depending on units
if unit_conversion{1}(s,p-2) > 1
    xtickformat('%.2f');
else
    xtickformat('%.0f');
end

set(gca,'XScale','log'); % set log axis
xlabel(units{1}(p-2),'Fontsize',32); % X labels
ylabel('Probability','Fontsize',32); % Y label

% Legend 
[~,icons,plots,~] = legend(flip(legend_lines),string(numComp(2):-1:1),'Location','best');
legend('boxoff'); 
set(icons(1:numComp(2)),'Fontsize',32) ; set(plots,'LineWidth',3);
            
clear b bs_l legend_lines legend_cols icons plots s p crop k  

%% Save data here (180522) 
load('D:\Behaviour\SleepWake\Re_Runs\Threading\Draft_1\180522.mat', 'bouts');
save('D:\Behaviour\SleepWake\Re_Runs\Threading\Thesis\180726_2.mat','-v7.3'); 

%% -> Legion Compression 

%load('D:\Behaviour\SleepWake\Re_Runs\Threading\Draft_1\180522.mat'); 
% load('D:\Behaviour\SleepWake\Re_Runs\Threading\Draft_1\Compression_Results_Final.mat',...
%     'gTermCell','totSavings'); 
    
% Load Draft_1 Data 
draft_1 = load('D:\Behaviour\SleepWake\Re_Runs\Threading\Draft_1\Compression_Results_Final.mat',...
    'gTermCell'); 

% Load Thesis Data 
load('D:\Behaviour\SleepWake\Re_Runs\Threading\Thesis\Compression_Results_Final_2.mat', 'gTermCell');
load('D:\Behaviour\SleepWake\Re_Runs\Threading\Draft_1\Post_Bout_Transitions.mat', 'cmap_cluster');

% Merge grammar  
gTermCell = [draft_1.gTermCell ; gTermCell]; 
gTermCell = gTermCell(:,1); 

clear draft_1; 

%% Sequence Lengths 

% Find Sequence Lengths 
for tc = 1:size(gTermCell,2) % for real & shuffled data
    for f = 1:size(gTermCell,1) % for each fish
        seq_lengths{f,tc} = zeros(size(gTermCell{f,tc},1),1,'single'); % fish x shuffles {sequences x 1} 
        grammar_size(f,tc) = size(gTermCell{f,tc},1); % fish x shuffles 
        
        for s = 1:size(gTermCell{f,tc},1) % for each sequence
            seq_lengths{f,tc}(s,1) = size(gTermCell{f,tc}{s,1},2); % find it's length
        end
        
        sq_l(f,tc,:) = minmax(seq_lengths{f,tc}')'; % fish x shuffles x min/max 
        
    end
end
    
% Fit pdfs  
for tc = 1:size(gTermCell,2) % for real vs shuffled data
    for f = 1:size(gTermCell,1) % for each fish
        pd = fitdist(seq_lengths{f,tc},'kernel','Width',1); % Fit pdf
        seq_lengths_pd(f,:,tc) = pdf(pd,min(sq_l(:)):max(sq_l(:))); % fish x pdf x real & shuffles
    end
end

clear tc f s sq_l pd 

%% Sequence Lengths Figure
    
clear legend_lines; 
figure; box off; set(gca, 'Layer','top'); hold on; 
set(gca,'FontName','Calibri'); set(gca,'Fontsize',32); % Format
plotSpread(squeeze(nanmean(seq_lengths_pd(:,:,2:end)))',...
    'Xvalues',2:(size(seq_lengths_pd,2)+1),'distributionColors','k'); 
set(findall(gca,'type','line'),'markersize',9); % change marker sizes
legend_lines(2) = plot(2:(size(seq_lengths_pd,2)+1),...
    nanmean(nanmean(seq_lengths_pd(:,:,2:end)),3),...
    'k','linewidth',5); 
legend_lines(1) = plot(2:(size(seq_lengths_pd,2)+1),...
    nanmean(seq_lengths_pd(:,:,1)),...
    'color',cmap{1,1},'linewidth',5); % plot the real data

% Settings 
[~,icons,plots,~] = legend(legend_lines,'Real Data','Shuffled Data',...
    'location','northeast');
legend('boxoff'); set(icons(1:size(legend_lines,1)),'Fontsize',32) ; set(plots,'LineWidth',5);
xlabel('Motif Length','Fontsize',32); ylabel('Probability','Fontsize',32); % Y Labels
axis([2 (size(seq_lengths_pd,2)+1) ylim]); 

clear legend_lines icons plots 

%% Constructing a common Grammar 
    % Roughly 1 minute per shuffle (629 fish)
    
tic
% Merge all the grammers and keep only unique elements
for tc = 1:size(gTermCell,2) % for real & shuffled data
    uniqueSeqs{1,tc} = []; % structure
    
    for f = 1:size(gTermCell,1) % for each fish
        % append grammar terminals to the total set
        uniqueSeqs{1,tc} = vertcat(uniqueSeqs{1,tc}, gTermCell{f,tc});
    end
    
    % Determine unique sequences from this (larger) set
    [uniqueSeqs{1,tc}, ~] = countUniqueRows(uniqueSeqs{1,tc});
    
    % Report Progress
    disp(horzcat('Merged Grammar ',num2str(tc)));
    
end
disp('Merged all grammers');
toc

clear tc f gTermCell

%% Remove Sequences with NaN (tagged as zeros) 
    % There never are any but its good to check  
    
for tc = 1:size(uniqueSeqs,2) % for real vs shuffled data 
    nan_locs = cellfun(@(s) ismember(0, s), uniqueSeqs{1,tc}); % find sequences with nans 
    uniqueSeqs{1,tc}(nan_locs,:) = []; % remove these 
    clear nan_locs 
end 

clear tc nan_locs 

%% Construct Real Grammar Matrix  
seq_lengths_pd = 1:(max(cellfun('length',uniqueSeqs{1,1})) - 1); % thesis 

grammar_mat{1,1} = nan(size(uniqueSeqs{1,1},1),size(seq_lengths_pd,2)+1,'single'); % sequences x max length 
    
for s = 1:size(uniqueSeqs{1,1},1) % for each sequence
    grammar_mat{1,1}(s,1:size(uniqueSeqs{1,1}{s,1},2)) = uniqueSeqs{1,1}{s,1}; % fill in sequence
end

clear s 

%% Grammar Matrix Figure 
    % Note: 180226 - Maybe the most interesting figure is actually a
    % grammar with only the sequences above chance? 
    
figure; 
grammar_mat_sorted = [sum(isnan(grammar_mat{1,1})==0,2) grammar_mat{1,1}]; % append lengths as the first column 
grammar_mat_sorted = flip(sortrows(grammar_mat_sorted)); % sort rows of grammar_mat  
grammar_mat_sorted(:,... % remove columns with all NaN values 
    sum(isnan(grammar_mat_sorted)) == length(grammar_mat_sorted)) = []; 
grammar_mat_sorted(:,1) = []; % remove the lengths column 
ax = imagesc(grammar_mat_sorted,'AlphaData',isnan(grammar_mat_sorted)==0); % imagesc with nan values in white 
colormap([cmap_cluster{2,1} ; cmap_cluster{1,1}]); % merged colormap  
set(gca,'FontName','Calibri'); box off; set(gca,'Layer','top'); set(gca,'Fontsize',32);
set(ax,'CDataMapping','direct'); 
c = colorbar; c.Label.String = 'Module'; 
ax = gca;
ax.XAxisLocation = 'top';
xlabel('Position in Motif','Fontsize',32); 
ylabel('Motif','Fontsize',32);

clear ax grammar_mat_sorted c 

% Insert 
% Length Distributions 
axes('Position',[0.5 0.11 0.35 0.35]); hold on; 
box off; set(gca, 'Layer','top'); set(gca,'Fontsize',24); set(gca,'FontName','Calibri'); % Set Font
plot([(numComp(2)+.5) (numComp(2)+.5)],[0 .25],'--k','linewidth',1.5);
    
scrap = [sum(isnan(grammar_mat{1,1})==0,2) grammar_mat{1,1}]; % lengths & grammar 
for i = unique(scrap(:,1))' % for each motif length 
    if length(find(scrap(:,1) == i)) < 3 % if there are less than 3 motifs of this length 
       scrap(scrap(:,1) == i,:) = []; % remove them  
    end 
end 

scrap_cmap = lbmap(length(unique(scrap(:,1))),'BlueGray'); % colormap 
counter = 1; % start counter 
for i = unique(scrap(:,1))' % for each motif length 
    toy = scrap(scrap(:,1) == i,2:end); % take motifs of this length   
    toy = toy(:); % vectorise 
    toy(isnan(toy)) = []; % remove nan values 
    legend_cols(counter) = plot(histcounts(toy,'BinMethod','integers','normalization','probability'),...
        'color',scrap_cmap(counter,:),'linewidth',3);
    counter = counter + 1; 
end 

legend(legend_cols,string(unique(scrap(:,1))),...
    'Location','northeast');
legend('boxoff');
axis tight;
xlabel('Module','Fontsize',24); 
ylabel('Probability','Fontsize',24);

clear scrap scrap_cmap counter i toy legend_cols 

%% Compressibility 
% The compressibility of a sequence of uncompressed length l is given by the sum of the savings S 
% at each iteration divided by l (Gomez-Marin et al.,2016) 

compressibility = zeros(size(totSavings),'single'); % fish x t/c

for f = 1:size(threads,1) % for each fish 
    compressibility(f,:) = totSavings(f,:)/size(threads{f,1,1},1); % calculate compressibility 
end 

clear f 

%% Compressibility Figure 
er = 1; % for the WT fish 

figure;
% Compressibility 
subplot(1,2,1);
set_token = find(experiment_reps == er,1,'first'); % settings
counter = 1; % counts groups for plots
hold on; set(gca,'FontName','Calibri'); clear scrap;

for g = 1:max(i_group_tags(i_experiment_reps == er)) % for each group
    clear data;
    data = [repmat(compressibility(i_experiment_reps == er & i_group_tags == g,1),(size(compressibility,2)-1),1) ...
        reshape(compressibility(i_experiment_reps == er & i_group_tags == g,2:end),[],1)];
    plot([counter,counter+1],data,...
        'color',cmap{set_token}(g,:)+(1-cmap{set_token}(g,:))*(1-(1/(5)^.5)),'linewidth',1.5);
    errorbar([counter,counter+1],nanmean(data),nanstd(data),...
        'color',cmap{set_token}(g,:),'linewidth',3);
    counter = counter + 2; % add to counter
    
    scrap(1,g) = min(min(compressibility(i_experiment_reps == er & i_group_tags == g,:)));
    scrap(2,g) = max(max(compressibility(i_experiment_reps == er & i_group_tags == g,:)));
end

box off; set(gca, 'Layer','top'); set(gca,'Fontsize',32); % Format
if er == 1 % for the WT Data
    set(gca, 'XTick', [1 2]); % set X-ticks
    set(gca,'XTickLabels',{'Data','Shuffled'}); % X Labels
else % for the other experiments
    set(gca,'XTickLabels',geno_list{set_token}.colheaders); % X Labels
end
ylabel('Compressibility','Fontsize',32); % Y Labels
axis([.5 (max(i_group_tags(i_experiment_reps == er))*2)+1 ...
    (min(scrap(1,:)) - (min(scrap(1,:))*0.05)) (max(scrap(2,:)) + (max(scrap(2,:))*0.05))]);

% Insert 
axes('Position',[0.4 0.5 0.1 0.4]); hold on; 
box off; set(gca, 'Layer','top'); set(gca,'Fontsize',16); set(gca,'FontName','Calibri'); % Set Font
spread_cols = plotSpread(compressibility(i_experiment_reps == er,1) - ...
    nanmean(compressibility(i_experiment_reps == er,2:end),2),...
    'distributionColors',cmap{1}(1,:),'showMM',2);
spread_cols{2}.LineWidth = 3; spread_cols{2}.Color = [1 0.5 0]; % Change marker properties
set(findall(gca,'type','line'),'markersize',15); % change
ylabel('? Compressibility'); 
set(gca,'XTick',[]); 

% Compressibility vs Sequence Length 
subplot(1,2,2); 
hold on; set(gca,'FontName','Calibri'); 
scatter(cellfun(@length,threads(i_experiment_reps == er,1,1)),...
    compressibility(i_experiment_reps == er,1),90,...
    'markerfacecolor',cmap{1}(1,:),'markeredgecolor',cmap{1}(1,:),...
    'markerfacealpha',0.5)
box off; set(gca, 'Layer','top'); set(gca,'Fontsize',32); % Format
xlabel({'Uncompressed' ; 'Sequence Length'},'Fontsize',32); 
axis([minmax(cellfun(@length,threads(i_experiment_reps == er,1,1))')...
    (min(scrap(1,:)) - (min(scrap(1,:))*0.05)) (max(scrap(2,:)) + (max(scrap(2,:))*0.05))]);

clear er set_token counter g data scrap spread_cols 

%% Compressibility N-Way Anova

er = 1; % for the WT fish 

% Grouping Variables
anova_group = repmat(i_group_tags(i_experiment_reps==er),...
    [size(threads,3),1])'; % groups
anova_tc = ones(size(anova_group)); % real (0) vs shuffled data (1)
anova_tc(1:size(i_group_tags(i_experiment_reps==er),1)) = 0;
anova_experiment = repmat(i_experiment_tags(i_experiment_reps==er),...
    [size(threads,3),1])'; % experiments

% Data to Compare
data = compressibility(i_experiment_reps==er,:); % grab data
data = data(:)'; % vectorise

% Comparison
[twa.compress.p{1,er},~,twa.compress.stats{1,er}] = anovan(data,...
    {anova_group,anova_tc,anova_experiment},...
    'display','off','model','full');

clear er anova_group anova_tc anova_experiment data

%% -> Legion Motif Frequency Calculations  
    % Note 180509 - you can remove this if uniqueSeqs is already single 
    
% Convert real unique seqs to singles before passing to Legion 
for s = 1:size(uniqueSeqs{1,1},1) % for each sequence
    uniqueSeqs{1,1}{s,1} = single(uniqueSeqs{1,1}{s,1}); % convert to single
end

%% Save data (180523 / 180730)

%load('D:\Behaviour\SleepWake\Re_Runs\Threading\Draft_1\180523.mat', 'uniqueSeqs'); 
%uniqueSeqs(2:end) = [];
% save uniqueSeqs 

%% Load & Reformat Legion Data  
% load('D:\Behaviour\SleepWake\Re_Runs\Threading\Draft_1\Grammar_Results_Final.mat',...
%     'gCount_norm'); 

load('D:\Behaviour\SleepWake\Re_Runs\Threading\Thesis\Grammar_Results_Final.mat', 'gCount_norm');

temp = gCount_norm; clear gCount_norm; 

% Allocate 
for tc = 1:size(temp,2) % for real & shuffled data
    gCount_norm{1,tc} = zeros(size(temp{1,1},1),size(temp{1,1},2),size(temp,1),...
        'single'); % {real/shuffled} sequences x time windows x fish
end

% calculate inf replacements 
%scrap = zeros(1,size(temp,2),'single'); % 1 x real & shuffled data  
scrap = zeros(1,11,'single'); % thesis 
scrap(1,1) = 1; 
inf_r = (scrap(1,1) - nanmean(scrap(1,2:end)))/nanstd(scrap); 

% Fill data 
for tc = 1:size(temp,2) % for real & shuffled data
    for f = 1:size(temp,1) % for each fish
        gCount_norm{1,tc}(:,:,f) = temp{f,tc}; % fill data
    end
    
    % Replace -Inf & Inf Values 
    gCount_norm{1,tc}(isinf(gCount_norm{1,tc}) & ...
        gCount_norm{1,tc} < 0) = -1*inf_r; % -ve inf 
    gCount_norm{1,tc}(isinf(gCount_norm{1,tc}) & ...
        gCount_norm{1,tc} > 0) = inf_r; % +ve inf 
      
end

clear temp tc scrap inf_r f

%% Real vs Shuffled Z-Scores Pdf (Rounded) 
    
for tc = 1:size(gCount_norm,2) % for each shuffle
    tb(:,tc) = minmax(round(gCount_norm{1,tc}(:)')); % find it's max & min z-score
end
tb = min(tb(:)):max(tb(:)); % vector from min-max z-score
tb_z = find(tb == 0); % zero location

tc_pdf = NaN(size(gCount_norm{1,1},3),size(tb,2),...
    size(gCount_norm,2),'single'); % fish x z-score range x real/shuffled data
tc_pdf_binned = nan(size(gCount_norm{1,1},3),9,size(gCount_norm,2),'single');
% fish x hard coded bin x real/shuffled data

tic
for f = 1:size(gCount_norm{1,1},3) % for each fish
    for tc = 1:size(gCount_norm,2) % for each shuffle
        clear data pd; 
        data = round(gCount_norm{1,tc}(:,:,f)); data = data(:);
        pd = fitdist(data,'kernel','Width',1); % Fit pdf
        tc_pdf(f,:,tc) = pdf(pd,tb(1):tb(end)); % all data
        
        % Binned data
        tc_pdf_binned(f,2:(end-1),tc) = tc_pdf(f,(tb_z-3):(tb_z+3),tc); % around zero 
        tc_pdf_binned(f,1,tc) = sum(tc_pdf(f,1:(tb_z-4),tc)); % binned 
        tc_pdf_binned(f,end,tc) = sum(tc_pdf(f,(tb_z+4):end,tc)); % binned
    end
    
    % Report Progress
    if mod(f,25) == 0
        disp(horzcat(num2str(f),' of ',num2str(size(gCount_norm{1,1},3))));
    end
    
end
toc

clear tc f data pd

%% Calculate Kurtosis 
% https://stats.stackexchange.com/questions/126346/why-kurtosis-of-a-normal-distribution-is-3-instead-of-0
   
tc_pdf_binned_k = nan(size(tc_pdf_binned,1),size(tc_pdf_binned,3),'single'); 
for f = 1:size(tc_pdf_binned,1) % for each fish 
    tc_pdf_binned_k(f,:) = squeeze(kurtosis(tc_pdf_binned(f,:,:),1,2)); 
end 

clear f 

%% Load Data
gCount_norm(:,2:end) = []; % remove excess shuffled data 
load('D:\Behaviour\SleepWake\Re_Runs\Threading\Draft_1\180523.mat'); 

%% Real vs Shuffled Z-Scores Figure 

er = 1; % for the WT data 
set_token =  find(experiment_reps == er,1,'first'); % settings
figure; 
hold on; clear legned_lines
plot(-4:4,tc_pdf_binned(i_experiment_reps == er,:,1),'color',...
    cmap_2{set_token}(1,:)+(1-cmap_2{set_token}(1,:))*(1-(1/(5)^.5)),...
    'linewidth',1.5); % real individual fish 
for tc = 2:11
    plot(-4:4,tc_pdf_binned(i_experiment_reps == er,:,tc),'color',...
    ([1 1 1]*(1-(1/(5)^.5))),'linewidth',1.5); % individual fish shuffles
end
legend_lines(2) = plot(-4:4,nanmean(nanmean(tc_pdf_binned(i_experiment_reps == er,:,2:end)),3),...
    'k','linewidth',3); 
legend_lines(1) = plot(-4:4,nanmean(tc_pdf_binned(i_experiment_reps == er,:,1)),...
    'color',cmap_2{set_token}(1,:),'linewidth',3); 

axis tight 
set(gca,'FontName','Calibri'); box off; set(gca,'Layer','top'); set(gca,'Fontsize',32);
set(gca,'XTick',-4:2:4)
xlabel('Z-Score'); ylabel('Probability'); 
legend(legend_lines,'Real Data','Shuffled Data','location','northwest'); 
legend('boxoff'); 

% Note: Remember to add in greater & less than symols to the ends 

% Kurtosis Insert 
axes('Position',[0.8 0.5 0.1 0.4]); hold on; 
box off; set(gca, 'Layer','top'); set(gca,'Fontsize',16); set(gca,'FontName','Calibri'); % Set Font
data = [repmat(tc_pdf_binned_k(i_experiment_reps == er,1),(size(tc_pdf_binned_k,2)-1),1) ...
    reshape(tc_pdf_binned_k(i_experiment_reps == er,2:end),[],1)];
plot([1,2],data,...
    'color',cmap{set_token}(1,:)+(1-cmap{set_token}(1,:))*(1-(1/(5)^.5)),'linewidth',1.5);
errorbar([1,2],nanmean(data),nanstd(data),...
    'color',cmap{set_token}(1,:),'linewidth',3);
axis([.5 2.5 min(data(:))-(min(data(:))*0.025) max(data(:))+(max(data(:))*0.025)]); 
set(gca,'XTickLabel',{'Real','Shuffled'},'Fontsize',16); 
ylabel('Kurtosis','Fontsize',16); 

clear er set_token tc legend_lines data 

%% Kurtosis Stats 
er = 1; % for the WT fish 

% Grouping Variables
anova_group = repmat(i_group_tags(i_experiment_reps==er),...
    [size(threads,3),1])'; % groups
anova_tc = ones(size(anova_group)); % real (0) vs shuffled data (1)
anova_tc(1:size(i_group_tags(i_experiment_reps==er),1)) = 0;
anova_experiment = repmat(i_experiment_tags(i_experiment_reps==er),...
    [size(threads,3),1])'; % experiments

% Data to Compare
data = tc_pdf_binned_k(i_experiment_reps==er,:); % grab data
data = data(:)'; % vectorise

% Comparison
[twa.kurtosis.p{1,er},~,twa.kurtosis.stats{1,er}] = anovan(data,...
    {anova_group,anova_tc,anova_experiment},...
    'display','off','model','full');

clear er anova_group anova_tc anova_experiment data

%% Thesis Data Merge 
load('D:\Behaviour\SleepWake\Re_Runs\Threading\Thesis\180726_2.mat'); % threads + other bits
load('D:\Behaviour\SleepWake\Re_Runs\Threading\Thesis\180730.mat'); % grammar 

% Saved as 180731

%% Identifying Interesting Sequences (is)

% Notes 
% 180328: Need to zscore mRMR_data
    % Peng "Each feature variable in the raw data was preprocessed to have 
    % zero mean-value and unit variance (i.e., transformed to their
    % z-scores). 
% 180509: should try z-scoring individual experiments?

% 180215 Notes
% 1. https://uk.mathworks.com/help/stats/examples/selecting-features-for-classifying-high-dimensional-mRMR_data.html#d119e2598
% 2. https://uk.mathworks.com/help/stats/fitcdiscr.html

% Settings
comps = 250; % number of sequences to identify

% mRMR Approach
for er = 1:max(experiment_reps) % for each experiment repeat
    set_token =  find(experiment_reps == er,1,'first'); % settings
    
    % Grab Data 
    if er == 0 % for the WT fish
        % Organised to be:
        % rows = all day mRMR_data, then all night mRMR_data 
        % columns = sequences 
        mRMR_data{er,1} = ...
            double([reshape(gCount_norm{1,1}(:,days_crop{set_token}(days{set_token}),...
            i_experiment_reps==er),size(grammar_mat{1,1},1),[])' ; ...
            reshape(gCount_norm{1,1}(:,nights_crop{set_token}(nights{set_token}),...
            i_experiment_reps==er),size(grammar_mat{1,1},1),[])']);
        
        mRMR_tw{er,1} = ones(size(mRMR_data{er,1},1),1)*2; 
        mRMR_tw{er,1}(1:size(mRMR_data{er,1},1)/2) = 1; % day (1) vs night (2) 
        
        mRMR_data{er,1}(mRMR_data{er,1} < 0) = 0; % Remove negative values for now
        
    else
        % Organised to be:
        % rows = fish 1 (all time windows), fish 2 (all time windows) etc 
        % columns = sequences 
        mRMR_data{er,1} = ...
            double(reshape(gCount_norm{1,1}(:,time_window{set_token}(1):time_window{set_token}(2),...
            i_experiment_reps == er),size(uniqueSeqs{1,1},1),[]))';
        mRMR_tw{er,1} = repmat(i_group_tags(i_experiment_reps == er),1,...
            size(time_window{set_token}(1):time_window{set_token}(2),2))';
        mRMR_tw{er,1} = (mRMR_tw{er,1}(:)')';
        
        mRMR_data{er,1}(mRMR_data{er,1} < 0) = 0; % Remove negative values for now
        
        
    end
        
    % Pairwise Comparisons
    tic
    counter = 1; % start a counter (counts comparisons) 
    for g_one = min(mRMR_tw{er,1}):max(mRMR_tw{er,1}) % for each group
        for g_two = (g_one + 1):max(mRMR_tw{er,1}) % for each comparison
            
            % mRMR
            [comps_v{er,1}(counter,:)] = mrmr_miq_d(...
                zscore(mRMR_data{er,1}(mRMR_tw{er,1} == g_one | mRMR_tw{er,1} == g_two,:)),...
                mRMR_tw{er,1}(mRMR_tw{er,1} == g_one | mRMR_tw{er,1} == g_two,:),comps);
            
            % Classifiers 
            for s = 1:comps % for each comp sequence
                    % Fit a linear classifier as you add features
                    % Using 10 fold cross validation
                    % Hold 10% of mRMR_data back by default
                    Mdl = fitcdiscr(...
                        zscore(mRMR_data{er,1}(mRMR_tw{er,1} == g_one | mRMR_tw{er,1} == g_two,...
                        comps_v{er,1}(counter,1:s))),...
                        mRMR_tw{er,1}(mRMR_tw{er,1} == g_one | mRMR_tw{er,1} == g_two,:),...
                        'DiscrimType','linear','CrossVal','on');
                Mdl_loss{er,1}(counter,s) = kfoldLoss(Mdl);
                Mdl_loss{er,2}(counter,s) = nanstd(kfoldLoss(Mdl,'Mode','individual')); 
                %disp(num2str(s)); 
            end
            
            % Minimal Feature Space
                % Note 180509: could also use islocalmin
            if er == 1 % for the WT data
                mRMR_ms(er,counter) = find(smooth(Mdl_loss{er,1}(counter,:),3) == ...
                    min(smooth(Mdl_loss{er,1}(counter,:),3)),1,'first');
            else
                %try
                    %mRMR_ms(er,counter) = find(Mdl_loss{er,1}(counter,:) < 0.05,1,'first');
                %catch
                    mRMR_ms(er,counter) = find(smooth(Mdl_loss{er,1}(counter,:),3) == ...
                        min(smooth(Mdl_loss{er,1}(counter,:),3)),1,'first');
                %end
            end
            
            counter = counter + 1; % add to counter (counts comparisons)
        end
    end
    disp(horzcat('Finished mRMR Comparisons ',num2str(er),' of ',...
        num2str(max(experiment_reps)))); % report progress
    toc
       
end

clear er set_token s Mdl

%% Sorted Raw Data Example
    % Sorts by 
        % Motifs (average day - night)
        % Fish (seperatly day and night) 
    
er = 1; % settings 
set_token = find(experiment_reps == er,1,'first'); % settings
clear scrap data; 
scrap =  double([reshape(gCount_norm{1,1}(:,days_crop{set_token}(days{set_token}),...
            i_experiment_reps==er),size(grammar_mat{1,1},1),[])' ; ...
            reshape(gCount_norm{1,1}(:,nights_crop{set_token}(nights{set_token}),...
            i_experiment_reps==er),size(grammar_mat{1,1},1),[])']); 
[~,O] = sort(nanmean(scrap(1:size(scrap,1)/2,:)) - nanmean(scrap((size(scrap,1)/2)+1:end,:)),'descend'); 
scrap = scrap(:,O); % sort by motifs 
data = [sortrows(scrap(1:(size(scrap,1)/2),:),'descend'); ...
    sortrows(scrap(((size(scrap,1)/2)+1):end,:),'descend')]; % sort fish (seperatly day/night)
figure; 
imagesc(zscore(data),[-0.5 0.5]); % imagesc 

% colormap 
n = 15; % number of colours 
CT = [linspace(cmap_2{1,1}(1,1),1,n)'...
    linspace(cmap_2{1,1}(1,2),1,n)'...
    linspace(cmap_2{1,1}(1,3),1,n)']; 
CT = [CT ; [linspace(1,cmap_2{1,1}(2,1),n)'...
    linspace(1,cmap_2{1,1}(2,2),n)'...
    linspace(1,cmap_2{1,1}(2,3),n)']]; 
CT(n,:) = []; % remove repeat 
CT = flip(CT); % flip colormap 
colormap(CT); 
set(gca,'FontName','Calibri'); box off; set(gca,'Layer','top'); set(gca,'Fontsize',32);
c = colorbar; c.Label.String = 'Z-Score';
xlabel('Motif','Fontsize',32); 
set(gca,'YTick',[]); 
set(gca,'YTick',[size(mRMR_data{er,1},1)/4 size(mRMR_data{er,1},1)*(3/4)]); 
set(gca,'YTickLabels',{'Day' ; 'Night'},'Fontsize',32); 
ylabel('Fish ID','Fontsize',32); 

clear er set_token scrap data n CT c O  

%% Model Loss Figure 
er = 1; % settings 
set_token =  find(experiment_reps == er,1,'first'); % settings
figure; hold on; 
clear data; 
data = smooth(Mdl_loss{er,1}(1,:),3)'; 

a = plot(Mdl_loss{er,1}(1,:),'color',...
    cmap_2{set_token}(1,:)+(1-cmap_2{set_token}(1,:))*(1-(1/(5)^.5)),'linewidth',3); % raw data 
b = plot(data,'color',cmap{set_token}(1,:),'linewidth',3); % smoothed data
plot([mRMR_ms(er,1) mRMR_ms(er,1)],...
    [0 data(1,mRMR_ms(er,1))],...
    '--k','linewidth',1.5); % vertical 
plot([0 mRMR_ms(er,1)],...
    [data(1,mRMR_ms(er,1)) data(1,mRMR_ms(er,1))],...
    '--k','linewidth',1.5); % horizontal 

set(gca,'FontName','Calibri'); box off; set(gca,'Layer','top'); set(gca,'Fontsize',32);
xlabel('Motifs','Fontsize',32); 
ylabel('Classification Error (%)','Fontsize',32); 
set(gca,'YTickLabels',{(get(gca,'YTick')*100)},'Fontsize',32); % convert labels to percentages 
legend([a b],'Raw Error','Smoothed Error','location','best'); 
legend('boxoff'); 
axis([1 size(data,2) ylim]); 

clear er set_token data a b 

%% Pairwise Classifier Figure
    % The number of sequences required for "accurate" pairwise
    % classification between groups 
    
figure;
er = 4; % set interest 
set_token =  find(experiment_reps == er,1,'first'); % settings
clear scrap; counter = 1; % start a counter 
scrap = nan(max(mRMR_tw{er,1}),max(mRMR_tw{er,1}),'single'); % groups x groups 
    % will be empty below the diagonals 
for g_one = min(mRMR_tw{er,1}):max(mRMR_tw{er,1}) % for each group
    for g_two = (g_one + 1):max(mRMR_tw{er,1}) % for each comparison
        scrap(g_one,g_two) = mRMR_ms(er,counter);
        counter = counter + 1; % add to counter 
    end
end
ax = imagesc(scrap,'AlphaData',isnan(scrap)==0); % imagesc with nan values in white
colormap([cmap_cluster{2,1} ; cmap_cluster{1,1}]); % merged colormap
set(gca,'FontName','Calibri'); box off; set(gca,'Layer','top'); set(gca,'Fontsize',32);
c = colorbar; c.Label.String = 'Number of Motifs';
set(gca,'XTick',1:size(scrap,1)); set(gca,'XTickLabel',geno_list{set_token}.colheaders,'Fontsize',32);
set(gca,'YTick',1:size(scrap,1)); set(gca,'YTickLabel',geno_list{set_token}.colheaders,'Fontsize',32);

clear er set_token scrap g_one g_two counter ax c

%% Calculating tSNE Spaces 
for er = 1:max(experiment_reps) % for each experiment

    if er == 1 % for the WT data 
        mRMR_tsne{er,1} = tsne(mRMR_data{er,1}(:,comps_v{er,1}(1,1:mRMR_ms(er,1))),...
            'Algorithm','exact','Exaggeration',4,'NumDimensions',2,'NumPCAComponents',0,...
            'Perplexity',30,'Standardize',1,'Verbose',0);
    else % use a space of unique combined motifs   
        mRMR_tsne_dim{er,1} = [];
        for c = 1:size(comps_v{er,1},1) % for each comparison
            mRMR_tsne_dim{er,1} = [mRMR_tsne_dim{er,1} comps_v{er,1}(c,1:mRMR_ms(er,c))];
        end
        mRMR_tsne_dim{er,1} = unique(mRMR_tsne_dim{er,1},'Stable');
        mRMR_tsne{er,1} = tsne(mRMR_data{er,1}(:,mRMR_tsne_dim{er,1}),...
            'Algorithm','exact','Exaggeration',4,'NumDimensions',2,'NumPCAComponents',0,...
            'Perplexity',30,'Standardize',1,'Verbose',0);
    end
end

clear er set_token  

%% Interesting Motifs Figure - V3  
    % Sorted by day vs night z-score 
    % 3 subplots 
        % mRMR Motif module sequences  
        % mRMR Motif Z-scores day and nights (mean + std) 
        % tSNE of mRMR Motif space 

% Settings 
er = 1; % set interest
set_token = find(experiment_reps == er,1,'first'); % settings

% mean inactive module length (frames) 
ibl = grpstats(sleep_cells(:,3),idx_numComp_sorted{2,1},'mean');  
ibl(1) = []; % remove NaN's 
ibl(end) = 240; % crop longest module (hard coded)   

% Data to scatter & Motif order 
data = gCount_norm{1,1}(comps_v{er,1}(1:mRMR_ms(er,1)),...
    time_window{set_token}(1):time_window{set_token}(2),...
i_experiment_reps == er); 

data = squeeze(nanmean(data(:,1:2:end,:),2))' - squeeze(nanmean(data(:,2:2:end,:),2))'; 
[~,O] = sort(nanmean(data)); % mean difference (ascending)   
data = data(:,O); % sort by mean difference 

temp = data; 
temp(temp <= 0) = NaN; 
data_signed(:,:,1) = temp; % positive values  

temp = data; 
temp(temp > 0) = NaN;
data_signed(:,:,2) = temp; % negative values  

% Motifs
figure;
subplot(1,3,1); % subplot
hold on; set(gca,'FontName','Calibri'); box off; set(gca,'Layer','top'); set(gca,'Fontsize',32);
b = 1; % baseline counter (plots from bottom to top) 
for s = comps_v{er,1}(1,O) % for each motif 
    seq = grammar_mat{1,1}(s,:); % find this motifs module sequence
    seq(isnan(seq)) = []; % remove nan values
    a = 1; % start a counter (frames)
    
    for t = 1:length(seq) % for each module in the sequence
        if seq(t) <= numComp(1) % for the inactive modules
            plot([a (a+ibl(seq(t)))],[b b],...
                'color',cmap_cluster_merge(seq(t),:),'linewidth',5); % plot
            a = a + ibl(seq(t)); % add to time
        else % for the active modules
            plot(a:(a+length(nanmean(bouts{1,seq(t)-numComp(1)}))+1),...
                [b ((nanmean(bouts{1,seq(t)-numComp(1)})/28)+b) b],...
                'color',cmap_cluster_merge(seq(t),:),'linewidth',5); % plot
            a = a + length(nanmean(bouts{1,seq(t)-numComp(1)})) + 1; % add to time
        end
    end
    
    b = b + 1; % add to baseline counter 
end

axis([1 250 .5 16]); % hard coded axis 
set(gca,'XTick',[1 250/2 250]); % hc x axis ticks  
set(gca,'XTickLabels',[1 250/2 250]/25); % hc x axis labels 
set(gca,'FontSize',32); 
xlabel('Time (Seconds)','Fontsize',32); 
ylabel('Motif','Fontsize',32);
set(gca,'YTick',1:length(O)); % hc y axis ticks 
set(gca,'YTickLabels',O,'Fontsize',32); % hc y axis labels  

% Legend 
for s = 1:length(cmap_cluster_merge) % for each module 
    if s <= numComp(1) % for the inactive modules 
        scatter(max(xlim)-20,(s/5)+14.5,90,'markerfacecolor',cmap_cluster_merge(s,:),...
            'markeredgecolor','k');
    else % for the active modules 
        scatter(max(xlim),((s-numComp(1))/5)+14.5,90,'markerfacecolor',cmap_cluster_merge(s,:),...
            'markeredgecolor','k');
    end
end 
text(max(xlim)-30,16,'Module','FontName','Calibri','Fontsize',16);

% WT Constraint/Enrichment DELTA  
subplot(1,3,2); % subplot 
set(gca,'FontName','Calibri'); box off; set(gca,'Layer','top'); set(gca,'Fontsize',32);
hold on;
plot([0 0],[0 (mRMR_ms(er,1)+1)],'-k','linewidth',1.5); 

for t = 1:2 % positive and negative values
    spread_cols = plotSpread(data_signed(:,:,t),...
    'xyOri','flipped','spreadWidth',.75,'distributionColors',...
        cmap_2{set_token}(t,:)+(1-cmap_2{set_token}(t,:))*(1-(1/(5)^.5)));
    set(findall(gca,'type','line'),'markersize',9); % change
end

% errorbar - positive 
errorbar(nanmean(data_signed(:,nanmean(data) > 0,1)),...
    find(nanmean(data) > 0),nanstd(data_signed(:,nanmean(data) > 0,1)),...
    'horizontal','o','linewidth',3,'color',cmap_2{set_token}(1,:),'capsize',9);
% errorbar - negative
errorbar(nanmean(data_signed(:,nanmean(data) < 0,2)),...
    find(nanmean(data) < 0),nanstd(data_signed(:,nanmean(data) < 0,2)),...
    'horizontal','o','linewidth',3,'color',cmap_2{set_token}(2,:),'capsize',9); 

axis([-15 115 .5 16]); % hard coded axis 
xlabel('? Z-Score (Day - Night)','Fontsize',32);
set(gca,'YTick',[]); 
 
% tSNE Plot
subplot(1,3,3); hold on;
for g = 1:max(mRMR_tw{er,1}) % for each group
    if er == 1 % for the wt mRMR_data
        scatter(mRMR_tsne{er,1}(mRMR_tw{er,1} == g,1),mRMR_tsne{er,1}(mRMR_tw{er,1} == g,2),...
            'markerfacecolor',cmap_2{set_token}(g,:),...
            'markeredgecolor',cmap_2{set_token}(g,:),...
            'markerfacealpha',.5);
    end
end 

set(gca,'FontName','Calibri'); box off; set(gca,'Layer','top'); set(gca,'Fontsize',32);
scrap = get(gca,'Children');
if er == 1 % for the WT data
    legend([scrap(2) scrap(1)],'Day','Night','location','northwest');    
end
legend('boxoff'); 
set(gca,'XTick',[]); set(gca,'YTick',[]); 
xlabel('tSNE 1','Fontsize',32); 
ylabel('tSNE 2','Fontsize',32); 

clear er set_token ibl b s seq a t data temp data_signed spread_cols g scrap O    

%% PlotSpread of an IS. 
    % Note 180509 - maybe the "matchsticks" plot would be good here as the
    % data is paired 
    
% Settings
er = 4; % set experiment of interest  
s = comps_v{er,1}(1,1); % choose sequence of interest
set_token =  find(experiment_reps == er,1,'first'); % settings 
sep = [0 0.75/2]; % day/night spread 

figure; 
hold on; set(gca,'FontName','Calibri'); set(gca,'Fontsize',32);
col = 1; 

for g = 1:max(i_group_tags(i_experiment_reps == er)) % for each group
    
    % Days
    spread_cols(1,:) = plotSpread(reshape(squeeze(gCount_norm{1,1}(s,days_crop{set_token}(days{set_token}),...
        i_experiment_reps == er & i_group_tags == g)),[],1),'xValues',g + sep(1),...
        'distributionColors',cmap_2{set_token}(col,:),'spreadWidth',sep(2),'showMM',2);
    col = col + 1;
    
    % Nights
    spread_cols(2,:) = plotSpread(reshape(squeeze(gCount_norm{1,1}(s,nights_crop{set_token}(nights{set_token}),...
        i_experiment_reps == er & i_group_tags == g)),[],1),'xValues',g + sep(2),...
        'distributionColors',cmap_2{set_token}(col,:),'spreadWidth',sep(2),'showMM',2);
    
    % Change Format 
    set(findall(gca,'type','line'),'markersize',30); % change marker sizes
    spread_cols{1,2}.LineWidth = 6; spread_cols{1,2}.Color = 'k'; % Change Mean properties
    spread_cols{1,2}.MarkerSize = 24;
    spread_cols{2,2}.LineWidth = 6; spread_cols{2,2}.Color = 'k'; % Change Mean properties
    spread_cols{2,2}.MarkerSize = 24;
    col = col + 1;

end

x_lims = xlim; 
r(1) = plot([(x_lims(1)+(x_lims(1)*0.05)) (x_lims(2)+(x_lims(2)*0.05))],...
    [0,0],'--','color','k','linewidth',1.5); % plot zero line  
uistack(r(1),'bottom'); % Send to back

axis tight
box off; set(gca, 'Layer','top'); set(gca,'Fontsize',32);
set(gca, 'XTick', (1:g)+(sep(2)/2));
set(gca,'XTickLabels',1:g,'Fontsize',32);
set(gca,'XTickLabels',geno_list{set_token}.colheaders)
ylabel('Z-Score','Fontsize',32);     

clear er s set_token sep col g t spread_cols x_lims r 

%% Grammar Comparison Figure  

% Settings
ts = 5; % number of sequences to show 
cmap_cluster_merge = [cmap_cluster{2,1} ; cmap_cluster{1,1}]; % merged colormap

for er = 1:max(experiment_reps) % for each group of experiments
    figure; clear scrap;
    counter = 1; % counts subplots
    set_token = find(experiment_reps == er,1,'first'); % settings
    
    for s = comps_v{er,1}(1:ts,1)' % for each sequence to show 
        % Note:
            % for a cell {er,1} with a single comparison, this will show
            % the top ts motifs 
            % for a cell {er,1} with multiple comparisons, this will show
            % the best motif for each of the 1:ts comparisons 
        
        % Plot Lines
        subplot(2,ts,counter); hold on; set(gca,'FontName','Calibri');
        for g = 1:max(i_group_tags(i_experiment_reps == er)) % for each group
            clear data; data = ...
                squeeze(gCount_norm{1,1}(s,time_window{set_token}(1):time_window{set_token}(2),...
                i_experiment_reps == er & i_group_tags == g))';
           
            errorbar(nanmean(data),(nanstd(data)/...
                sqrt(sum(i_experiment_reps == er & i_group_tags == g))),...
                'color',cmap{set_token}(g,:),'linewidth',3);
            
            scrap(1,g) = min(nanmean(data) - (nanstd(data)/...
                sqrt(sum(i_experiment_reps == er & i_group_tags == g))));
            scrap(2,g) = max(nanmean(data) + (nanstd(data)/...
                sqrt(sum(i_experiment_reps == er & i_group_tags == g))));        
        end
        
        % Add night patches
        y_lims = [min(scrap(1,:)) max(scrap(2,:))]; % Add a bit of space either side
        
        a = 1; night_start = first_night{set_token}; % Start counters
        for n = 1:size(nights{set_token},2) % For each night
            r(a) = rectangle('Position',[(night_start-0.5) y_lims(1)...
                1 (y_lims(2)-y_lims(1))],...
                'FaceColor',night_color{set_token},'Edgecolor',[1 1 1]);
            uistack(r(a),'bottom'); % Send to back
            a = a + 1; night_start = night_start + 2; % Add to counters
        end
        
        % Figure Formatting
        axis([0.5 size([days_crop{set_token}(days{set_token}) nights_crop{set_token}(nights{set_token})],2)+0.5 ...
            y_lims]); % Set axis
        box off; set(gca, 'Layer','top'); set(gca,'Fontsize',12); % Format
        xlabel('Time (Days/Nights)','Fontsize',12); % X Labels
        set(gca, 'XTick', []); % Turn off X-Ticks
        ylabel({'Z-Score'},'Fontsize',12); % Y Labels
        
        % Legend 
        if counter == ts
            [~,~,~,~] = legend(geno_list{set_token}.colheaders,'Location','best'); % Generate axis
            legend('boxoff'); % Turn legend off
        end
        
        % Plot Sequence - from randomly chosen fish
        subplot(2,ts,counter + ts); hold on; set(gca,'FontName','Calibri');
        if er == 1 % for the WT fish
            exampleFish = datasample(find(sum(squeeze(gCount_norm{1,1}...
                (s,time_window{set_token}(1):time_window{set_token}(2),...
                i_experiment_reps == er))) >= 1),...
                1,'replace',false); % find a fish who uses this sequence
        else
            exampleFish = datasample(find(sum(squeeze(gCount_norm{1,1}...
                (s,time_window{set_token}(1):time_window{set_token}(2),...
                i_experiment_reps == er))) >= 1),...
                1,'replace',false) + fish_tags_cm(er - 1); % find a fish who uses this sequence
        end
        Tlocs = datasample(strfind(threads{exampleFish,1,1}',uniqueSeqs{1,1}{s,1}),...
            1,'replace',false); % sample an instance of this sequence (position in threads)
        Rlocs = threads{exampleFish,2,1}(Tlocs,1):...
            threads{exampleFish,2,1}(Tlocs+(size(uniqueSeqs{1,1}{s,1},2)-1),2); % start-end (position in frames)
        Rlocs = Rlocs + offset(er,(i_experiment_tags(exampleFish) - ...
            (min(unique(i_experiment_tags(i_experiment_reps == er))) - 1))); % position in offset data
        if er ~= 1 % fish tag for raw_data
            exampleFish = exampleFish - fish_tags_cm(er - 1);
        end
        ax = imagesc([1,size(raw_data{er,1}(exampleFish,Rlocs),2)],...
            [0,max(raw_data{er,1}(exampleFish,Rlocs))],...
            repmat(states{er,1}(exampleFish,Rlocs),[max(raw_data{er,1}(exampleFish,Rlocs)),1]));
        hold on; colormap(cmap_cluster_merge); set(gca,'Ydir','Normal');
        plot(raw_data{er,1}(exampleFish,Rlocs),'k','linewidth',3); hold on;
        
        % Figure Formatting
        axis([1 size(raw_data{er,1}(exampleFish,Rlocs),2) 0 max(raw_data{er,1}(exampleFish,Rlocs))]);
        set(gca,'XTickLabels',xticks/fps{1});
        box off; set(gca,'FontName','Calibri'); set(gca, 'Layer','top'); set(gca,'Fontsize',12); % Format
        xlabel('Time (Seconds)','FontSize',12);
        ylabel('Delta Px','FontSize',12);
        set(ax,'CDataMapping','direct');
        
        counter = counter + 1; % add to counter
        
    end
    
end

clear er counter set_token s g data scrap y_lims a n r ...
    exampleFish Tlocs Rlocs ax  
