# Supplementary material for: Hierarchical Compression Reveals Sub-Second to Day-Long Structure in Larval Zebrafish Behavior
Source: eNeuro. 2020 Jul 13;7(4):ENEURO.0408-19.2020. doi: 10.1523/ENEURO.0408-19.2020 (PMC7405074; doi:10.1523/ENEURO.0408-19.2020)
Supplement: Extended Data 1 — Supplementary Paper Code_Extended Data. Download Extended Data 1, ZIP file. [file enu-eN-NWR-0408-19-s10.zip › Structure_Paper-master/Vp_Extract.m]

% Vp_Extract 

% marcus.ghosh.11@ucl.ac.uk 

%% Info 

% Extracts data from Viewpoint files with data for every frame

% Input
    % Excel Sheets - output from re-running a viewpoint file  
        % Each with:
        % Rows - every frame for every animal
        % Columns including:
            % Type - data (101) or errors (~=101)
            % Location - which animal each data point came from
            % Data - pixels changed that frame
    % Perl Batch data file (txt) - ouput from running Pearl_Batch_192.m  
    % Genotype list (txt): 
        % Columns - group names  
        % Rows - ROI ID's assigning each fish to a group 
        
% Output 
    % Data structures that can be fed into Vp_Analyse.m  
    % Note that sleep_cells will contain NaN values if the fish water was topped up 
    
%% Assumptions 

% Data comes from 192 regions of interest (ROIS) 
% Experiments start during the day 
% Days are 14hours long, nights are 10hours long 

%% Dependencies 

% Files  
    % dir2
        % https://github.com/ghoshm/Utilities/blob/master/dir2.m 

    % lbmap
        %https://uk.mathworks.com/matlabcentral/fileexchange/17555-light-bartlein-color-maps

    % Nat Sort Files 
        %http://uk.mathworks.com/matlabcentral/fileexchange/47434-natural-order-filename-sort 

    % ProgressBar
        %http://uk.mathworks.com/matlabcentral/fileexchange/6922-progressbar
    
% MATLAB Products 
    % Statistics and Machine Learning Toolbox
    % Curve Fitting Toolbox
    % Parallel Computing Toolbox
    % MATLAB Distributed Computing Server

%% Options
    % For *'s see "Notes on Options" below 
    
% General  
lines_per_sheet = 50000; % Specify the number of data points per Excel sheet 
box = 1; % set which of the two boxes you want to use (*) 
threshold = 200; % Maximum delta px value (**)  
top_up = [2 4]; % alter to light boundaries where you topped up fish water. 
    % E.g. Day 2 and 3 (top_up = [2 4]). 
    % E.g. Not topped up (top_up = []). 
top_up_threshold = 8; % threshold for cropping data where water was topped up (***)
time_bins = 60*15; % Choose plot smoothing (from seconds) 
days = [1 2 3 4]; % number of days  
nights = [1 2 3]; % number of nights 

% Colors 
col = 'RedBlue'; % (****) 
night_color = [0.9608 0.9608 0.9608]; % color of night shading   

%% Notes on Options  
%* at this point its easier to run each seperatly then merge
    % the data later using Vp_Analyse  
    
% ** A hard threshold is a simple solution, though removing whole bouts
    % including these values is best as it avoids leaving "cut bouts" 
    % From my 3 WT experiments (with lids so no hands), the maximum value I
    % Observe is 165px.
    % From a PTZ Dose response (you may expect higher values) the data
    % doesn't exceed this
    % From looking @ 6 Hcrt experiments and the PTZ experiment - data(data > 0)
    % prctile and std, there is no obvious flexible cut off that could be used. 
    
% *** Again a hard coded threshold is a simple solution. 
    % So far experiments @ 25Hz work with 10 
    % experiments @ 15Hz work with 8

% **** Choice of 
    % 'Blue'       Single-hue progression to purlish-blue (default)
    % 'BlueGray'   Diverging progression from blue to gray
    % 'BrownBlue'  Orange-white-purple diverging scheme
    % 'RedBlue'    Modified spectral scheme
    
%% Selecting Files  

% Select a folder of Excel Sheets 
folder_path = uigetdir([],'Select a folder of Excel sheets'); % Choose your experiment
folder_open = dir2(folder_path); % Open this folder
disp(horzcat('Running File ',folder_path)); % Report file choice  

% Select a geno_list
[filename, pathname] = uigetfile('*.txt', 'Select a Genotype List'); % Select a geno file
if isequal(filename,0) % If no file is selected
    error('No File Selected') % Show Error
else %If selected
    disp(['User selected ', fullfile(pathname, filename)]) % Show selected filename
end
geno_list = importdata(strcat(pathname,filename),'\t',2); % Load genolist

clear filename pathname 

% Select a Perl Batch Data File 
[filename, pathname] = uigetfile('*.txt',...
    'Select a Perl Batch Output (DATA) File'); % Select a geno file
if isequal(filename,0) % If no file is selected
    error('No Data File Selected') % Show Error
else %If selected
    disp(['User selected ', fullfile(pathname, filename)]) % Show selected filename
end

% Select a save path 
save_pathname = uigetdir([],'Select a save location'); 
[~,save_name,~] = fileparts(filename); % assign file name for save 
disp(['Save path ',save_pathname]); % report 

%% Load Data from Excel Sheets 

tic
% Pre-allocation
time = nan(size(folder_open,1)*lines_per_sheet,1,'single'); % time {1}
%pause(30); % Wait for memory 
data_type = nan(size(folder_open,1)*lines_per_sheet,1,'single'); % Data type {2} 
%pause(30); % Wait for memory 
fish_id = nan(size(folder_open,1)*lines_per_sheet,1,'single'); % Fish id {3}
%pause(30); % Wait for memory 
delta_px = nan(size(folder_open,1)*lines_per_sheet,1,'single'); % Delta px {4}
%pause(30); % Wait for memory 
sheet_names = cell(size(folder_open,1),1); % Excel sheet names  

% Ordering by File Name 
for f = 1:size(folder_open,1) % For each excel file 
    sheet_names{f} = folder_open(f).name; % Take it's name 
end % Note that these will be in "computer" order 
    % Ie. 1-10, 100, 1000 etc 

[~,O] = natsortfiles(sheet_names); % Use natsortfiles to sort by file name
    clear sheet_names; % Clear Sheet names 
    
a = 1; % Start a counter 
progress = 0; % Start a timer
data_type_errors = 0; % Start a counter  
order_errors = 0; % Start a counter 
order_errors_size = []; % pre-allocate an empty vector
progressbar('Files') %Initialise progress bars 
for f = O' % For each Excel file
    
    % Load data 
        % Raw data structure 
            % 1 - Time 
            % 2 - Data type 
            % 3 - Fish ID 
            % 4 - Delta px
    fid = fopen(strcat(folder_path,'\',folder_open(f).name)); % Open it
    if f == O(1) % For the first file Skip the first blank lines
        raw_text = textscan(fid,... % Read in the data
            '%*f32 %f32 %*f32 %f32 %*1s %s %f32','headerlines',192 + 1);
    else % For the rest of the files 
        raw_text = textscan(fid,... % Read in the data
            '%*f32 %f32 %*f32 %f32 %*1s %s %f32','headerlines',1);
    end
    
    % Error Handling 
    
    % Dealing with data_type errors (e)
        % Note that this includes cropping the end of the experiment off 
    found = find(raw_text{2} ~= 101); % Find errors
    if isempty(found) ~= 1 % If there are errors 
        for e = 1:size(raw_text,2) % For each data type being imported
            raw_text{e}(found) = []; % Remove errors
        end
        data_type_errors = data_type_errors + 1; % Add to error counter  
    end
    clear found;
    
    % Dealing with ordering errors 
    fish_id_order = str2num(char(raw_text{3})); % Convert str to num
    fish_id_order_check = diff(fish_id_order); % Diff these values
    found = find(fish_id_order_check ~= 1 & fish_id_order_check ~= -191 &...
        isnan(fish_id_order_check) == 0,1,'first'); % Find the first frame drops 
    
    while isempty(found) == 0 % While there are dropped frames 

        % Use a sliding window to find where the pattern normalises
        % Cut backwards
        found_clip_b = [191 1];
        if found - found_clip_b(1) < 1
            found_clip_b = [found + 1 found + 1]; 
        else
            while sum(fish_id_order_check(found - found_clip_b(1):found - found_clip_b(2))) ~= 191
                found_clip_b = found_clip_b + 1; % Slide window
                
                % Catch Running past the start of the file exception
                if found - found_clip_b(1) < 1
                    found_clip_b = [found_clip_b(1) + 1 found_clip_b(1) + 1];
                    break
                end
            end
        end
        
        % Cut forwards
        found_clip_f = [1 191];
        if found + found_clip_f(2) > length(fish_id_order_check)
            found_clip_f = [length(fish_id_order_check) - found + 2 ... 
                length(fish_id_order_check) - found + 2]; 
        else
            while sum(fish_id_order_check(found + found_clip_f(1):found + found_clip_f(2))) ~= 191
                found_clip_f = found_clip_f + 1; % Slide window
                
                % Catch Running past the end of the file exception
                if found + found_clip_f(2) > length(fish_id_order_check)
                    found_clip_f = [found_clip_f(2)+1 found_clip_f(2)+1];
                    break
                end
            end
        end
        
        % Now set values between these sections to NaN
        fish_id_order(found - found_clip_b(2)+2:found + found_clip_f(1)-1) = NaN;
        order_errors_size(order_errors+1,1) = ...
            size(found - found_clip_b(2)+2:found + found_clip_f(1)-1,2); 
            % Store the size of the removed data 
        clear found_clip_b found_clip_f
        
        fish_id_order_check = diff(fish_id_order); % Diff the new fish order
        found = find(fish_id_order_check ~= 1 & fish_id_order_check ~= -191 &...
            isnan(fish_id_order_check) == 0,1,'first'); % Find other frame drops
        order_errors = order_errors + 1; % Add to the order errors counter 
    end
        
    % Data Storage 
    if a == 1 % For the first file 
        time(a:size(raw_text{1},1),1) = raw_text{1}; % Time 
        data_type(a:size(raw_text{1},1),1) = raw_text{2}; % Data Type 
        fish_id(a:size(raw_text{1},1),1) = fish_id_order; % Fish Id order 
        delta_px(a:size(raw_text{1},1),1) = raw_text{4}; % Delta px 
            a = a + size(raw_text{1},1); % Add to counter 
    else % For all other files 
        time(a:a+size(raw_text{1},1)-1,1) = raw_text{1}; % Time 
        data_type(a:a+size(raw_text{1},1)-1,1) = raw_text{2}; % Data Type 
        fish_id(a:a+size(raw_text{1},1)-1,1) = fish_id_order; % Fish Id order 
        delta_px(a:a+size(raw_text{1},1)-1,1) = raw_text{4}; % Delta px 
            a = a + size(raw_text{1},1); % Add to counter
    end
        
    % Clean up 
    fclose(fid); clear fish_id_order fish_id_order_check found raw_text; % Clear variables
    
    progress = progress + 1; % Add to timer 
    progressbar(progress/size(folder_open,1)); %Update the Fish progressbar
    
end
disp('Time taken to load data from Excel sheets'); % report progress
toc 

% Report back on errors 
disp(horzcat(num2str(data_type_errors),' Files with Data Type Errors')); 
disp(horzcat(num2str(order_errors),' Order Errors')); 
for e = 1:size(order_errors_size,1) % For each order error 
    disp(horzcat('Order Error ',num2str(e),' Size = ',num2str(order_errors_size(e)))); 
end 
disp(horzcat('Ran File ',folder_path)); % Report file choice  

clear a e ans data_type data_type_errors f fid folder_open folder_path ...
    lines_per_sheet O order_errors order_errors_size progress

%% Checking for Persistant Ordering Errors
% At this point only one type of ordering error will remain
% This will be the rare case where the ordering error bridges two Excel sheets
% E.g. 171030_16

% Check for remaining Errors
scrap = diff(isnan(fish_id));
% This will leave either
% +1 (A number to a NaN)
% -1 (A NaN to a number)
% 0 (number to number)

% Check for Backwards errors
check(:,1) = find(scrap == 1); % Locs
check(:,2) = fish_id(scrap == 1); % Values (should all be 192)

if isempty(find(check(:,2) ~= 192)) == 0 % If there are errors
    err = find(check(:,2) ~= 192); % define them
    fish_id_diff = diff(fish_id); % diff fish_id
    
    for e = 1:size(err,1) % for each error
        
        % Use a sliding window to find where the pattern normalises
        % Cut backwards
        found = check(err(e,1),1); % set the error location
        found_clip_b = [191 1];
        if found - found_clip_b(1) < 1
            found_clip_b = [found + 1 found + 1];
        else
            while sum(fish_id_diff(found - found_clip_b(1):found - found_clip_b(2))) ~= 191
                found_clip_b = found_clip_b + 1; % Slide window
                
                % Catch Running past the start of the file exception
                if found - found_clip_b(1) < 1
                    found_clip_b = [found_clip_b(1) + 1 found_clip_b(1) + 1];
                    break
                end
            end
        end
        
        fish_id(found - found_clip_b(2)+2:found) = NaN;
    end
    
end

clear check err e found found_clip_b fish_id_diff

% Check for forwards errors
check(:,1) = find(scrap == -1) + 1;
check(:,2) = fish_id(find(scrap == -1)+1);

if isempty(find(check(:,2) ~= 1)) == 0 % If there are errors
    err = find(check(:,2) ~= 1); % define them
    fish_id_diff = diff(fish_id); % diff fish_id
    
    for e = 1:size(err,1) % for each error
        
        % Cut forwards
        found = check(err(e,1),1); % set the error location
        found_clip_f = [1 191];
        if found + found_clip_f(2) > length(fish_id_diff)
            found_clip_f = [length(fish_id_diff) - found + 2 ...
                length(fish_id_diff) - found + 2];
        else
            while sum(fish_id_diff(found + found_clip_f(1):found + found_clip_f(2))) ~= 191
                found_clip_f = found_clip_f + 1; % Slide window
                
                % Catch Running past the end of the file exception
                if found + found_clip_f(2) > length(fish_id_diff)
                    found_clip_f = [found_clip_f(2)+1 found_clip_f(2)+1];
                    break
                end
            end
        end
        
        fish_id(found:found + found_clip_f(1)-1) = NaN;
    end
    
end

clear check err fish_id_diff e found found_clip_f fish_id_diff scrap

disp('Found & Corrected Persistant Ordering Errors'); % Report

%% Reshape The Data 

% Check that the tracking start's with fish 1 
if fish_id(1) ~= 1 % if not 
   crop = find(fish_id == 1,1,'first') - 1; % find just before fish 1   
   % Crop all of the data 
       delta_px(1:crop) = []; 
       fish_id(1:crop) = []; 
       time(1:crop) = []; 
   clear crop; 
end 

% Check the number of frames per fish is correct 
frames_per_fish = zeros(1,max(fish_id)); 
for f = 1:max(fish_id) % For each fish 
    clear found; 
    found = find(fish_id == f); % Find it's data points 
    frames_per_fish(f) = size(found,1); % Store number of frames 
    disp(horzcat('Found frames for fish Number ',num2str(f),' of ',...
        num2str(max(fish_id)))); % Report on progress 
end 

if min(frames_per_fish) ~= max(frames_per_fish) % If the number of frames is not equal 
   error('Data formatted Incorrectly'); % Call an error  
end 

% Delta px sq 
for f = 1:max(fish_id) % For each fish  
    clear found; 
    found = find(fish_id == f); % Find it's data points 
    
    if f == 1 % For the first fish 
        delta_px_sq = nan(frames_per_fish(1),max(fish_id),'single'); 
        % Pre-allocate 
    end
    
    delta_px_sq(:,f) = delta_px(found); % Take delta_px values
    disp(horzcat('Collected frames for fish ',num2str(f),...
        ' of ',num2str(max(fish_id)))); % Report on progress 
end 
clear f found delta_px

% Time sq 
    % Note this is separated from delta px sq for ease of memory handling 
for f = 1:max(fish_id) % For each fish  
    clear found; 
    found = find(fish_id == f); % Find it's data points 
    
    if f == 1 % For the first fish 
        time_sq = nan(frames_per_fish(1),max(fish_id),'single'); 
        % Pre-allocate 
    end
    
    time_sq(:,f) = time(found); % Take time values 
    disp(horzcat('Collected time for fish ',num2str(f),...
        ' of ',num2str(max(fish_id)))); % Report on progress 
end
clear f found time fish_id frames_per_fish

%% Add in time 

fid = fopen(strcat(pathname,filename)); % Open time data 
formatSpec = '%*884s%f%[^\n\r]';
dataArray = textscan(fid, formatSpec, 3-3+1, 'Delimiter',...
    '', 'WhiteSpace', '', 'HeaderLines', 2, 'ReturnOnError', false, 'EndOfLine', '\r\n');
start_time = dataArray{1}; % Extract start time (Matlab generated code) 
fclose(fid); % Close it 

clear ans dataArray fid filename formatSpec pathname

% Light Boundaries Calculation
time_sq_max = ((max(time_sq'))/(60*60))'; % Max time @ each frame (hours from start) 

a = 1; % start a counter
time_counter = 0; % Start a counter 
boundary = 14 - start_time; % Assumes the experiment starts during the day
while time_counter < time_sq_max(end) - 10 % (10 allows for at least a night)  
    lb(a,1) = knnsearch(time_sq_max,boundary); % Find the best match 
    if mod(a,2) == 1 % If odd
        boundary = boundary + 10; % Add night hours
    else
        boundary = boundary + 14; % Add day hours
    end
    time_counter = time_sq_max(lb(a,1)); % Set time counter 
    disp(horzcat('Found Light Boundary = ',num2str(a))); % Report progress
    a = a + 1; % Add to counter
    
    % stop once enough lb have been found 
    if a == length([days nights])
        break 
    end 
    
end

% Day vs Night
dn = ones(size(time_sq,1),1,'single'); % Pre-allocate 
for t = 1:2:size(lb,1) % For each night boundary
    dn(lb(t):lb(t+1)-1) = 0;   
end 

clear a boundary start_time time_counter time time_sq t 

%% Organise the data 

if box == 1
    delta_px_sq(:,97:end) = []; % Remove the unused box
else
    delta_px_sq(:,1:96) = []; % Remove the unused box  
end

delta_px_sq = delta_px_sq - 1; % Set minimum value to zero 

%% Remove "Noise" - set values to zero
% 1. Abnormally high viewpoint values
% 2. Topping up Fish Water

% 1. Remove High Viewpoint values
% Note that this is adapted from the parameter extraction code (below)
wake_cells = cell(1,size(delta_px_sq,2)); % Wake Cells (bout parameters)

% Finding transitions
delta_px_sq_scrap = delta_px_sq;
delta_px_sq_scrap(delta_px_sq_scrap > 0) = 1; % Find active frames
delta_px_sq_scrap = diff(delta_px_sq_scrap); % Diff to find transitions
% 1 = inactive to active
% -1 = active to inactive

for f = 1:size(delta_px_sq,2) % For each fish
    % Note this this runs apporximately twice as fast as using a
    % For loop
    
    % Starts - ensures no bouts are lost at the start
    if  delta_px_sq(1,f) > 0 % If active in first bin
        wake_cells{1,f}(:,1) = [1 ; find(delta_px_sq_scrap(:,f) == 1)+1]; % Find active bout starts
    else % Ie. if inactive in first bin
        wake_cells{1,f}(:,1) = find(delta_px_sq_scrap(:,f) == 1)+1; % Find active bout starts
    end
    
    % Ends - ensures no bouts are lost at the end
    if delta_px_sq(size(delta_px_sq,1),f) > 0 % If active in last bin
        wake_cells{1,f}(:,2) = [find(delta_px_sq_scrap(:,f) == - 1);...
            size(delta_px_sq,1)]; % Find active bout ends
    else
        wake_cells{1,f}(:,2) = find(delta_px_sq_scrap(:,f) == - 1);
    end
    
    % Parameter extraction
    wake_cells{1,f}(:,3) = NaN; % Pre-allocate
    
    % Active bouts
    for b = 1:size(wake_cells{1,f},1) % For each active bout
        wake_cells{1,f}(b,3) = nanmax(delta_px_sq(wake_cells{1,f}(b,1):...
            wake_cells{1,f}(b,2),f)); % Max
        
        if wake_cells{1,f}(b,3) > threshold % Hard coded threshold
            delta_px_sq(wake_cells{1,f}(b,1):...
                wake_cells{1,f}(b,2),f) = 0; % Bin to zero
        end
        
    end
    
end

clear b delta_px_sq_scrap f wake_cells threshold

% 2. Filter out Hands & Truncated Bouts - V2 
%figure; plot(nanmax(delta_px_sq')); title('Max'); 
%figure; plot(nanmean(delta_px_sq')); title('Mean'); 

if isempty(top_up) == 0 % if fish h20 was topped up
    top_up_bin = nan(size(top_up,2),2,'single'); % pre-allocate (top ups x start/stop)
    
    fps = round(1/((nanmean(diff(time_sq_max)))*(60*60)),1); % Calculate frame rate
    
    for t = 1:size(top_up,2) % For each top up
        [~,top_up_bin(t,1)] = find(abs(diff(max(delta_px_sq(lb(top_up(t)):lb(top_up(t)+1),:)'))) >= ...
            nanmean(abs(diff(max(delta_px_sq(lb(top_up(t)):lb(top_up(t)+1),:)')))) + ...
            top_up_threshold*nanstd(abs(diff(max(delta_px_sq(lb(top_up(t)):lb(top_up(t)+1),:)')))),1,'first'); % find start 
        
        [~,top_up_bin(t,2)] = find(abs(diff(max(delta_px_sq(lb(top_up(t)):(lb(top_up(t)) + top_up_bin(t,1) + (fps*60*20)),:)'))) >= ...
            nanmean(abs(diff(max(delta_px_sq(lb(top_up(t)):lb(top_up(t)+1),:)')))) + ...
            top_up_threshold*nanstd(abs(diff(max(delta_px_sq(lb(top_up(t)):lb(top_up(t)+1),:)')))),1,'last'); % find stop 
        % Note that here I only look within 20mins (this helps avoid
        % reminaing viewpoint glitches "(fps*60*20)") 
        
        figure; hold on;
        plot(abs(diff(max(delta_px_sq(lb(top_up(t)):lb(top_up(t)+1),:)'))));
        plot([top_up_bin(t,1) top_up_bin(t,1)] - (fps*90),[0 200],'r','linewidth',3);
        plot([top_up_bin(t,2) top_up_bin(t,2)] + (fps*90),[0 200],'r','linewidth',3);
        
        % To ensure you get all of the noise, cut a bit more either side 
        top_up_bin(t,1) = lb(top_up(t)) + top_up_bin(t,1) - (fps*90); % go 90s further back
        top_up_bin(t,2) = lb(top_up(t)) + top_up_bin(t,2) + (fps*90); % go 90s further forwards
        
        for f = 1:size(delta_px_sq,2) % for each fish
            if delta_px_sq(top_up_bin(t,1),f) == 0 && delta_px_sq(top_up_bin(t,2),f) == 0
                delta_px_sq(top_up_bin(t,1):top_up_bin(t,2),f) = 0; % set these values to zero
            else % if they have bouts overlapping with these cuts
                delta_px_sq(top_up_bin(t,1)- ...
                    (find(flip(delta_px_sq(1:top_up_bin(t,1),f)) == 0,1,'first')-2):...
                    top_up_bin(t,2) + (find(delta_px_sq(top_up_bin(t,2):end,f) == 0,1,'first')-2),f) = 0;
            end
        end
        

        
    end
    
else % if not topped up
    top_up_bin = []; % store a blank variable
end

clear f fps t top_up

%figure; plot(nanmax(delta_px_sq')); title('Max - Post '); 
%figure; plot(nanmean(delta_px_sq')); title('Mean - Post '); 

%% Group the data by condition 

% Generate group tags 
group_tags = nan(size(delta_px_sq,2),1); % Pre-allocate
for g = 1:size(geno_list.data,2) % For each group 
    group_tags(geno_list.data(1:find(isnan(geno_list.data(:,g))==0,1,'last'),...
        g)) = g; % Assign group membership  
end 
delta_px_sq(:,isnan(group_tags)) = []; % Remove data   
group_tags(isnan(group_tags)) = []; % Remove blank values 

clear g  

%% Extract Parameters from Data (< Re-shaped data)

% Variables 
tic
% Calculate an approximate frame rate 
fps = round(1/((nanmean(diff(time_sq_max)))*(60*60)),1); 
    % Diff time_sq_max to find time between frames 
    % Take a mean, Convert to mins then hours 
    % Divide one by this value and round -> frames per second
    
parameters = {'Active Bout Length','Active Bout Mean',...
    'Active Bout Standard Deviation','Active Bout Total',...
    'Active Bout Minimum','Active Bout Maximum','Number of Active Bouts',...
    'Total Time Active','Total Activity','Inactive Bout Length','Number of Inactive Bouts',...
    'Total Time Inactive'}; % Specify parameters  

% Specify how to convert frame values to parameter units (for figures)
    % Note that these are denominators (will later be used for division) 
unit_conversion(1,:) = [fps 1 1 1 1 1 1 (fps*3600) 1 fps 1 (fps*3600)];
unit_conversion(2,:) = [fps 1 1 1 1 1 1 1 1 fps 1 1];  

% Specify units (for figures) 
units = {'Seconds','Delta Px','Delta Px','Delta Px','Delta Px','Delta Px',...
    'Number','Hours','Delta Px','Seconds','Number','Hours'};
units_2 = {'Seconds','Delta Px','Delta Px','Delta Px','Delta Px','Delta Px',...
    'Number',horzcat('Seconds/',num2str(fps),'s'),'Delta Px','Seconds',...
    'Number',horzcat('Seconds/',num2str(fps),'s')};

% Specify Smoothing operation (0 = mean, 1 = total, 2 = max) - for figures 
parameter_smooth(1:size(parameters,2)) = 0; 
parameter_smooth(7:8) = 1; parameter_smooth(9) = 2; parameter_smooth(11:12) = 1; 

% Pre-allocate 
wake_cells = cell(1,size(delta_px_sq,2)); % Wake Cells (bout parameters)  
sleep_cells = cell(1,size(delta_px_sq,2)); % Sleep Cells (bout parameters) 

for p = 1:size(parameters,2) % For each parameter
    parameter_time{p} = nan(size(delta_px_sq),'single'); % Parameters across time 
end 

% Finding transitions
delta_px_sq_scrap = delta_px_sq; 
delta_px_sq_scrap(delta_px_sq_scrap > 0) = 1; % Find active frames 
delta_px_sq_scrap = diff(delta_px_sq_scrap); % Diff to find transitions  
    % 1 = inactive to active 
    % -1 = active to inactive 
 
for f = 1:size(delta_px_sq,2) % For each fish 
        % Note this this runs apporximately twice as fast as just using a
        % For loop 
    
    % Starts - ensures no bouts are lost at the start  
    if  delta_px_sq(1,f) > 0 % If active in first bin  
        wake_cells{1,f}(:,1) = [1 ; find(delta_px_sq_scrap(:,f) == 1)+1]; % Find active bout starts
        sleep_cells{1,f}(:,1) = (find(delta_px_sq_scrap(:,f) == -1)+1); % Find sleep bout starts 
    else % Ie. if inactive in first bin 
        wake_cells{1,f}(:,1) = find(delta_px_sq_scrap(:,f) == 1)+1; % Find active bout starts 
        sleep_cells{1,f}(:,1) = [1 ; (find(delta_px_sq_scrap(:,f) == -1)+1)]; % Find sleep bout starts 
    end 
    
    % Ends - ensures no bouts are lost at the end 
    if delta_px_sq(size(delta_px_sq,1),f) > 0 % If active in last bin 
        wake_cells{1,f}(:,2) = [find(delta_px_sq_scrap(:,f) == - 1);...
            size(delta_px_sq,1)]; % Find active bout ends
        sleep_cells{1,f}(:,2) = find(delta_px_sq_scrap(:,f) == 1); % Find sleep bout ends
    else 
        wake_cells{1,f}(:,2) = find(delta_px_sq_scrap(:,f) == - 1); 
        sleep_cells{1,f}(:,2) = [(find(delta_px_sq_scrap(:,f) == 1)) ; size(delta_px_sq,1)]; % Find sleep bout ends
    end
    
    % Parameter extraction 
    wake_cells{1,f}(:,3:8) = NaN; % Pre-allocate 
    wake_cells{1,f}(:,3) = (wake_cells{1,f}(:,2)+1) - wake_cells{1,f}(:,1); % Wake Bout Length 
    sleep_cells{1,f}(:,3) = (sleep_cells{1,f}(:,2)+1) - sleep_cells{1,f}(:,1); % Sleep Bout Length 

    % Removing "Hands" - setting length to NaN
    try % "check" if the top up variable exists  
        for t = 1:size(top_up_bin,1) % for each top up
            temp = sleep_cells{1,f}(sleep_cells{1,f}(:,3) >= ...
                diff(top_up_bin(t,:)),1:2); % filter for bouts long enough
            idx = knnsearch(temp,top_up_bin(t,:)); % find the best match among filtered bouts
            idx = knnsearch(sleep_cells{1,f}(:,1:2), temp(idx,:)); % find this in the full set
            sleep_cells{1,f}(idx,3) = NaN; % set length to NaN
        end
    catch
    end
    
    % Active bouts 
    for b = 1:size(wake_cells{1,f},1) % For each active bout
        wake_cells{1,f}(b,4) = nanmean(delta_px_sq(wake_cells{1,f}(b,1):...
            wake_cells{1,f}(b,2),f)); % Mean
        wake_cells{1,f}(b,5) = nanstd(delta_px_sq(wake_cells{1,f}(b,1):...
            wake_cells{1,f}(b,2),f)); % Std
        wake_cells{1,f}(b,6) = nansum(delta_px_sq(wake_cells{1,f}(b,1):...
            wake_cells{1,f}(b,2),f)); % Total
        wake_cells{1,f}(b,7) = nanmin(delta_px_sq(wake_cells{1,f}(b,1):...
            wake_cells{1,f}(b,2),f)); % Min
        wake_cells{1,f}(b,8) = nanmax(delta_px_sq(wake_cells{1,f}(b,1):...
            wake_cells{1,f}(b,2),f)); % Max
    end
    
end 
 
% Parameter Time 
for f = 1:size(delta_px_sq,2) % For each fish
    
    % Active Bouts 
    for b = 1:size(wake_cells{1,f},1) % For each active bout
        parameter_time{1}(wake_cells{1,f}(b,1),f) = ...
            wake_cells{1,f}(b,3); % Fill in bout length
        parameter_time{2}(wake_cells{1,f}(b,1),f) = ...
            wake_cells{1,f}(b,4); % Fill in bout Mean
        parameter_time{3}(wake_cells{1,f}(b,1),f) = ...
            wake_cells{1,f}(b,5); % Fill in bout Std 
        parameter_time{4}(wake_cells{1,f}(b,1),f) = ...
            wake_cells{1,f}(b,6); % Fill in bout Total  
        parameter_time{5}(wake_cells{1,f}(b,1),f) = ...
            wake_cells{1,f}(b,7); % Fill in bout Minimum 
        parameter_time{6}(wake_cells{1,f}(b,1),f) = ...
            wake_cells{1,f}(b,8); % Fill in bout Maximum 
        parameter_time{7}(wake_cells{1,f}(b,1),f) = 1; % No. of Active bouts 
        parameter_time{8}(wake_cells{1,f}(b,1):wake_cells{1,f}(b,2),f) = 1; % Total Time Active  
        parameter_time{9}(wake_cells{1,f}(b,1):wake_cells{1,f}(b,2),f) = ...
            nansum(wake_cells{1,f}(1:b,6)); % Total Activity
    end
    
    % Inactive Bouts 
    for b = 1:size(sleep_cells{1,f},1) % For each sleep bout
        if isnan(sleep_cells{1,f}(b,3)) == 0 % check it's not a "hand artefact"
            parameter_time{10}(sleep_cells{1,f}(b,1),f) = ...
                sleep_cells{1,f}(b,3); % Fill in bout length
            parameter_time{11}(sleep_cells{1,f}(b,1),f) = 1; % No. of Inactive Bouts
            parameter_time{12}(sleep_cells{1,f}(b,1):sleep_cells{1,f}(b,2),f) = 1; % Total Time Inactive
        end
    end
    
    disp(horzcat('Calculated parameters across time for fish = ',num2str(f),...
    ' of ',num2str(size(delta_px_sq,2)))); % Report progress 
end

toc
clear b delta_px_sq_scrap f p   

%% Statistics & Plots - Variables

% Determine day/night order
    % Note that dn currently assumes the experiment starts during the day
lb = [1 ; lb]; % Add 1 to lb
if dn(1) == 1 % If the experiment starts in the day 
    lb_days = lb(1:2:size(lb,1)); % Assign day start values (in frames) 
    lb_nights = lb(2:2:size(lb,1)); % Assign night start values (in frames) 
    days_crop = 1:2:size(lb,1); nights_crop = 2:2:size(lb,1); 
            % Assign logical indicies  
else
    lb_days = lb(2:2:size(lb,1)); % Assign day start values (in frames) 
    lb_nights = lb(1:2:size(lb,1)); % Assign night start values (in frames) 
    days_crop = 2:2:size(lb,1); nights_crop = 1:2:size(lb,1); 
            % Assign logical indicies  
end 

% Determine which windows are of interest 
time_window(1) = min([days_crop(days) nights_crop(nights)]);  
time_window(2) = max([days_crop(days) nights_crop(nights)]); 

% Determine first night  
if min(days_crop(days)) < min(nights_crop(nights))
    first_night = 2; 
else 
    first_night = 1; 
end

% Colours 
cmap_2 = lbmap(max(group_tags)*2,col); % Generate a 2x color map
cmap = cmap_2(1:2:size(cmap_2,1),:); % Extract main colors

% Group sizes 
for g = 1:max(group_tags) % For each group 
    group_sizes(g) = size(find(group_tags == g),1); 
end 

clear g

%% Parameters - Generating Averages (in frames) 
parameter_matrix = nan(size(wake_cells,2),size(parameters,2),...
    size(lb,1)); % Fish x parameters x time windows
parameter_indicies = cell(2,size(wake_cells,2)); % wake/sleep x fish
lb = [lb ; size(delta_px_sq,1)]; % Add end to lb

for f = 1:size(wake_cells,2) % For each fish
    for t = 1:size(parameter_matrix,3) % For each time window
        % Wake bouts
        clear time_start time_stop;
        % Find the first bout that starts within the window
        time_start = find(wake_cells{1,f}(:,1) >= lb(t),1,'first');
        % Find the last bout that starts within the window
        if t+1 < size(lb,1) % For most windows
            time_stop = find(wake_cells{1,f}(:,1) < lb(t+1),1,'last');
        else % For the last window
            time_stop = find(wake_cells{1,f}(:,1) <= lb(t+1),1,'last');
        end
        
        % Store logical index
        parameter_indicies{1,f} = [parameter_indicies{1,f} ; ...
            ones(size(time_start:time_stop,2),1)*t];
        
        % Extract bout parameters (1-6)
        parameter_matrix(f,1:(size(wake_cells{1,f},2)-2),t)...
            = nanmean(wake_cells{1,f}(time_start:time_stop,3:end)); % Means
        % Number of bouts (7)
        parameter_matrix(f,7,t) = size(wake_cells{1,f}...
            (time_start:time_stop,3:end),1);
        % Total time active (8) - sum of lengths
        parameter_matrix(f,8,t) = nansum(wake_cells{1,f}...
            (time_start:time_stop,3),1);
        % Total activity (9) - sum of activity
        parameter_matrix(f,9,t) = nansum(wake_cells{1,f}...
            (time_start:time_stop,6),1);
        
        % sleep bouts (10-12)
        clear time_start time_stop;
        % Find the first bout that starts within the window
        time_start = find(sleep_cells{1,f}(:,1) >= lb(t),1,'first');
        % Find the last bout that starts within the window
        if t+1 < size(lb,1) % For most windows
            time_stop = find(sleep_cells{1,f}(:,1) < lb(t+1),1,'last');
        else % For the last window
            time_stop = find(sleep_cells{1,f}(:,1) <= lb(t+1),1,'last');
        end
        
        % Store logical index
        parameter_indicies{2,f} = [parameter_indicies{2,f} ; ...
            ones(size(time_start:time_stop,2),1)*t];
        
        % Sleep Bout Length (10)
        parameter_matrix(f,10,t)...
            = nanmean(sleep_cells{1,f}(time_start:time_stop,3));
        % Number of bouts (11)
            % Subtract number of NaN's (H20 Top up)
        parameter_matrix(f,11,t) = size(sleep_cells{1,f}...
            (time_start:time_stop,3:end),1)... 
            - sum(isnan(sleep_cells{1,f}(time_start:time_stop,3))); 
        % Total time inactive (12) - sum of lengths
        parameter_matrix(f,12,t) = nansum(sleep_cells{1,f}...
            (time_start:time_stop,3),1);
        
    end
end

% Re-group data for ease of comparisons
parameter_comparisons = cell(1,size(parameters,2)); % Pre-allocate
for p = 1:size(parameter_comparisons,2) % For each parameter
    parameter_comparisons{p}(1:max(group_sizes),1:max(group_tags),...
        1:size(parameter_matrix,3)) = NaN; % {parameters} Most fish per group x
    % x each group x time windows
end

for p = 1:size(parameter_comparisons,2) % For each parameter
    for g = 1:max(group_tags) % For each group
        for t = 1:size(parameter_matrix,3) % For each time window
            parameter_comparisons{p}(1:group_sizes(g),g,t) = ...
                parameter_matrix(group_tags == g,p,t);
        end
    end
end

clear f t time_start time_stop p g

%% Smoothing data into seconds

% Pre-allocate
delta_px_sq_sec = nan(size(1:(fps):size(delta_px_sq,1),2),...
    size(delta_px_sq,2),'single'); % time (seconds) x fish
delta_px_sq_sec_smooth = nan(size(1:(fps):size(delta_px_sq,1),2),...
    size(delta_px_sq,2),'single'); % time (seconds) x fish
dn_sec = nan(size(1:(fps):size(delta_px_sq,1),2),1,'single'); % time x 1
for p = 1:size(parameters,2) % For each parameter
    parameter_time_sec_smooth{p} = nan(size(delta_px_sq_sec_smooth),'single');
    % {parameters} time (seconds) x fish
end

% Smooth each fish's activity & parameters
for f = 1:size(delta_px_sq,2) % For each fish
    
    a = 1; % Start a counter
    for t = 1:(fps):size(delta_px_sq,1) % For each second
        if t + (fps-1) < size(delta_px_sq,1) % Check to prevent running off the end
            delta_px_sq_sec(a,f) = nansum(delta_px_sq(t:t+(fps-1),f)); % Bin activity
            
            for p = 1:size(parameters,2) % For each parameter
                if parameter_smooth(p) == 0 % For most parameters
                    parameter_time_sec_smooth{p}(a,f) = ...
                        nanmean(parameter_time{p}(t:t+(fps-1),f)); % Mean
                elseif parameter_smooth(p) == 1
                    parameter_time_sec_smooth{p}(a,f) = ...
                        nansum(parameter_time{p}(t:t+(fps-1),f)); % Sum
                elseif parameter_smooth(p) == 2
                    parameter_time_sec_smooth{p}(a,f) = ...
                        nanmax(parameter_time{p}(t:t+(fps-1),f)); % Max
                end
            end
            
            if f == 1 % For the first fish
                dn_sec(a,1) = mode(dn(t:t+(fps-1),1));
                % Take the most common light value within each bin
                % Will need to create indicies for each time window here
                % (04.08.17)
            end
        
        a = a + 1; % Add to counter
        
        else 
            delta_px_sq_sec(a,f) = 0; % This prevents smoothing errors
            dn_sec(a,1) = dn_sec(a-1,1); % Assume last value 
        end
        
    end
    
    % Smooth the activity data
    delta_px_sq_sec_smooth(:,f) = smooth(delta_px_sq_sec(:,f),time_bins);
    disp(horzcat('Smoothed fish ',num2str(f),' of ' ,...
        num2str(size(delta_px_sq,2)))); % Report progress
end

% Determine Day/Night Transitions in seconds
% Note that the binning will make this not 100% accurate
lb_sec = [1 ; find(diff(dn_sec) ~= 0) + 1; size(delta_px_sq_sec_smooth,1)];

clear a f p t 

%% Save WorkSpace 

save(strcat(save_pathname,'\',save_name,'.mat'),'-v7.3'); % save data  
