# Supplementary material for: Hierarchical Compression Reveals Sub-Second to Day-Long Structure in Larval Zebrafish Behavior
Source: eNeuro. 2020 Jul 13;7(4):ENEURO.0408-19.2020. doi: 10.1523/ENEURO.0408-19.2020 (PMC7405074; doi:10.1523/ENEURO.0408-19.2020)
Supplement: Extended Data 2 — Supplementary Legion Code_Extended Data. Download Extended Data 2, ZIP file. [file enu-eN-NWR-0408-19-s11.zip]

Archive with 32 entries (31 files):
- Legion_Code-master/
- Legion_Code-master/Batch_Compress.m
- Legion_Code-master/Batch_Compress_Errors.m
- Legion_Code-master/Batch_Compress_Errors_Hours.m
- Legion_Code-master/Batch_Compress_Hours.m
- Legion_Code-master/Batch_Grammar_Freq.m
- Legion_Code-master/Batch_Grammar_Freq_Errors.m
- Legion_Code-master/Batch_Submission_script.m
- Legion_Code-master/Batch_Test.m
- Legion_Code-master/Cluster_Pf
- Legion_Code-master/Cluster_Pf.m
- Legion_Code-master/Cluster_Pf_Grab.m
- Legion_Code-master/Compress.m
- Legion_Code-master/Compress_Grab.m
- Legion_Code-master/Compress_Grab_Errors.m
- Legion_Code-master/Compress_Grab_Errors_Extra
- Legion_Code-master/Compress_Grab_Errors_Extra.m
- Legion_Code-master/Compress_Grab_Errors_Hours.m
- Legion_Code-master/Compress_Grab_Hours.m
- Legion_Code-master/Compress_Hours.m
- Legion_Code-master/Grammar_Freq.m
- Legion_Code-master/Grammar_Freq_Errors.m
- Legion_Code-master/Grammar_Freq_Grab.m
- Legion_Code-master/Grammar_Freq_Grab_Errors.m
- Legion_Code-master/Retrival_Script.m
- Legion_Code-master/Test.m
- Legion_Code-master/compressSequenceNFast.m
- Legion_Code-master/compressiveNFast.m
- Legion_Code-master/countUniqueRows.m
- Legion_Code-master/expandGrammar.m
- Legion_Code-master/getGrammarTerminals.m
- Legion_Code-master/n_gramsNumerical.m
