# Supplementary material for: Hierarchical Compression Reveals Sub-Second to Day-Long Structure in Larval Zebrafish Behavior
Source: eNeuro. 2020 Jul 13;7(4):ENEURO.0408-19.2020. doi: 10.1523/ENEURO.0408-19.2020 (PMC7405074; doi:10.1523/ENEURO.0408-19.2020)
Supplement: Extended Data 2 — Supplementary Legion Code_Extended Data. Download Extended Data 2, ZIP file. [file enu-eN-NWR-0408-19-s11.zip › Legion_Code-master/Batch_Compress_Errors_Hours.m]

% Compress Fish Who Errored Per Hour 
    % One per Thread 
    
 c = parcluster ('LegionGraceProfile'); % Start a terminal session 
 num_workers = 1; % specify number of workers 
 load('threads_hours.mat'); % load data 
 load('Results.mat','errors'); % load fish who errored 
 sMax = 17; % Hard Coded Starting State 
 nMax = 10; % Hard Coded Max N-Gram to look for 
    
tic 
for f = errors % for each fish 
   
    myJob = createCommunicatingJob(c, 'Type', 'Pool'); % Create a cluster profile 
    myJob.AttachedFiles = {'Compress_Hours.m'  'compressSequenceNFast.m' 'getGrammarTerminals.m' ...
        'compressiveNFast.m' 'expandGrammar.m' 'n_gramsNumerical.m' 'countUniqueRows.m'}; % required scripts 
    myJob.NumWorkersRange = [num_workers, num_workers]; % set number of workers 
    task = createTask(myJob, @Compress_Hours, 1, {threads(f,:,:),sMax,nMax}); % Compress, return 1 output, input data 
    submit (myJob); % submit job 
        
end 
toc 

clear 
