# Supplementary material for: Hierarchical Compression Reveals Sub-Second to Day-Long Structure in Larval Zebrafish Behavior
Source: eNeuro. 2020 Jul 13;7(4):ENEURO.0408-19.2020. doi: 10.1523/ENEURO.0408-19.2020 (PMC7405074; doi:10.1523/ENEURO.0408-19.2020)
Supplement: Extended Data 2 — Supplementary Legion Code_Extended Data. Download Extended Data 2, ZIP file. [file enu-eN-NWR-0408-19-s11.zip › Legion_Code-master/Batch_Grammar_Freq.m]

% Calculate Grammar Sequence Frequencies for all fish
    % One per thread with 10x shuffles
    % nanmean(calc_time) = 10 mins 
    % nanmean(q_time) = 22 mins 
    
c = parcluster ('LegionGraceProfile'); % Start a terminal session 
num_workers = 1; % specify number of workers 
load('threads.mat'); % load data (threads or threads_hours here) 
load('uniqueSeqs.mat'); % load data
t_one = 1; % lowest time window 
t_two = 8; % highest time window + 1 (8 for threads, 49 for threads_hours)

tic 
for f = 1:size(threads,1) % for each fish 
   
    myJob = createCommunicatingJob(c, 'Type', 'Pool'); % Create a cluster profile 
    myJob.AttachedFiles = {'Grammar_Freq.m'}; % required scripts 
    myJob.NumWorkersRange = [num_workers, num_workers]; % set number of workers 
    task = createTask(myJob, @Grammar_Freq, 2, {threads(f,:,:),uniqueSeqs,t_one,t_two}); % Compress, return 2 outputs, input data 
    submit (myJob); % submit job 
        
end 
toc 

clear 
