# Supplementary material for: Hierarchical Compression Reveals Sub-Second to Day-Long Structure in Larval Zebrafish Behavior
Source: eNeuro. 2020 Jul 13;7(4):ENEURO.0408-19.2020. doi: 10.1523/ENEURO.0408-19.2020 (PMC7405074; doi:10.1523/ENEURO.0408-19.2020)
Supplement: Extended Data 2 — Supplementary Legion Code_Extended Data. Download Extended Data 2, ZIP file. [file enu-eN-NWR-0408-19-s11.zip › Legion_Code-master/Batch_Submission_script.m]

% Batch Submission Script 

for k = 13:15% For K clusters 
    c = parcluster ('LegionGraceProfile'); % Start a terminal session 
    myJob = createCommunicatingJob (c, 'Type', 'Pool'); % Create a cluster profile 
    num_workers = 12; 
    load('Wake_cells_2d.mat'); 
    myJob.AttachedFiles = {'GhoshMarcusModels.m'}; 
    myJob.NumWorkersRange = [num_workers, num_workers];
    task = createTask(myJob, @GhoshMarcusModels, 6, {X, k});
    submit (myJob); 
    
    clear c myJob num_workers X task 
end 

clear k 
