# Supplementary material for: Hierarchical Compression Reveals Sub-Second to Day-Long Structure in Larval Zebrafish Behavior
Source: eNeuro. 2020 Jul 13;7(4):ENEURO.0408-19.2020. doi: 10.1523/ENEURO.0408-19.2020 (PMC7405074; doi:10.1523/ENEURO.0408-19.2020)
Supplement: Extended Data 2 — Supplementary Legion Code_Extended Data. Download Extended Data 2, ZIP file. [file enu-eN-NWR-0408-19-s11.zip › Legion_Code-master/Batch_Test.m]

% Batch Test 

 c = parcluster ('LegionGraceProfile'); % Start a terminal session 
 num_workers = 1; 
    
for f = 1:2 
   
    myJob = createCommunicatingJob(c, 'Type', 'Pool'); % Create a cluster profile 
    myJob.AttachedFiles = {'Test.m'}; 
    myJob.NumWorkersRange = [num_workers, num_workers];
    task = createTask(myJob, @Test, 1, {f});
    submit (myJob); 
        
end 
