# Supplementary material for: Hierarchical Compression Reveals Sub-Second to Day-Long Structure in Larval Zebrafish Behavior
Source: eNeuro. 2020 Jul 13;7(4):ENEURO.0408-19.2020. doi: 10.1523/ENEURO.0408-19.2020 (PMC7405074; doi:10.1523/ENEURO.0408-19.2020)
Supplement: Extended Data 2 — Supplementary Legion Code_Extended Data. Download Extended Data 2, ZIP file. [file enu-eN-NWR-0408-19-s11.zip › Legion_Code-master/Compress_Grab_Errors.m]

% Compress_Grab_Errors

c = parcluster ('LegionGraceProfile'); % get a cluster object
jobs = findJob(c); % gets a list of jobs submitted to that cluster

% Load Data 
load('Results.mat'); % load correct data  
disp('Loaded Results Data'); % report on slow loading 

% Start a counter (tracks output files) 
counter = size(grammar,1) + 1; % start one higher than the size of your data  
 
% Fill in data for the fish who errored 
errors_2 = []; % keep track of fish who didn't return outputs again... 
for j = errors % for each fish who errored, j tracks fish i.d.  
    
    try
    % Fetch Results 
    results = fetchOutputs(jobs(counter)); 

    % Variables 
    grammar(j,:) =  results{1}; % take grammar 
    compVec(j,:) = results{2}; % take compressed vector 
    totSavings(j,:) = results{3}; % take savings 
    gTermCell(j,:) = results{4}; % take terminal grammar 
    
    % Timings 
    q_time(j,1) = minutes(jobs(counter).StartDateTime - jobs(counter).SubmitDateTime); % queue time (mins)
    compression_time(j,1) = minutes(jobs(counter).FinishDateTime - jobs(counter).StartDateTime); % compression time (mins) 
        
    catch 
        errors_2 = [errors_2 j]; % track fish who errored again...
    end
    
    clear results    
    counter = counter + 1; % add to counter 
    
end 

clear c jobs j counter 

save('/scratch/scratch/zchahp0/Matlab_remote_jobs/Results_Final.mat','-v7.3'); % save workspace
