# Supplementary material for: Hierarchical Compression Reveals Sub-Second to Day-Long Structure in Larval Zebrafish Behavior
Source: eNeuro. 2020 Jul 13;7(4):ENEURO.0408-19.2020. doi: 10.1523/ENEURO.0408-19.2020 (PMC7405074; doi:10.1523/ENEURO.0408-19.2020)
Supplement: Extended Data 2 — Supplementary Legion Code_Extended Data. Download Extended Data 2, ZIP file. [file enu-eN-NWR-0408-19-s11.zip › Legion_Code-master/Compress_Hours.m]

% Compress Per Hour
function [totSavings] = Compress_Hours(threads,sMax,nMax)
            
            % Allocate 
            totSavings = single(nan(size(threads,1),max(threads{1,3,1}),size(threads,3))); % fish x time windows x (data + control shuffles) 
            
        for tc = 1:size(threads,3) % for real and shuffled data 
            for h = min(threads{1,3,1}):max(threads{1,3,1}) % for each time window  
            % Compress
            try 
            [~,~, totSavings(1,h,tc)] = ...
                compressSequenceNFast(threads{1,1,tc}...
                (threads{1,3,1} == h,1)',sMax,nMax);
            catch 
            end 
            end 
        end
    
end 
