# Supplementary material for: Hierarchical Compression Reveals Sub-Second to Day-Long Structure in Larval Zebrafish Behavior
Source: eNeuro. 2020 Jul 13;7(4):ENEURO.0408-19.2020. doi: 10.1523/ENEURO.0408-19.2020 (PMC7405074; doi:10.1523/ENEURO.0408-19.2020)
Supplement: Extended Data 2 — Supplementary Legion Code_Extended Data. Download Extended Data 2, ZIP file. [file enu-eN-NWR-0408-19-s11.zip › Legion_Code-master/Grammar_Freq_Grab.m]

% Grammar_Freq_Grab 

% Settings 
shuffles = 1; % hard coded number of data shuffles (+1 for real data)
    % Set to 11 for threads, set to 1 for threads_hours 

c = parcluster ('LegionGraceProfile'); % get a cluster object
jobs = findJob(c); % gets a list of jobs submitted to that cluster

% Allocate 
 %gCount = cell(size(jobs,1),shuffles); % fish x test & controls 
 gCount_norm = cell(size(jobs,1),shuffles); % fish x test & controls  
 q_time = zeros(size(jobs,1),1); % fish x 1 
 calc_time = zeros(size(jobs,1),1); % fish x 1 
 errors = []; % store fish who errored 
 
for j = 1:size(jobs,1) % for each job 
    
    try
    % Fetch Results 
    results = fetchOutputs(jobs(j)); 

    % Variables 
    %gCount(j,:) =  results{1}; % take counts (remove for threads_hours)  
    gCount_norm(j,:) = results{2}(1,1); % take normalised counts (results{2}(1,1) for threads_hours)
    
    % Timings 
    q_time(j,1) = minutes(jobs(j).StartDateTime - jobs(j).SubmitDateTime); % queue time (mins)
    calc_time(j,1) = minutes(jobs(j).FinishDateTime - jobs(j).StartDateTime); % compression time (mins) 
        
    catch 
        errors = [errors j]; % keep track of fish who didn't return outputs 
    end
    
    clear results
    disp(horzcat('Collected Data for fish ',num2str(j),' of ',num2str(size(jobs,1)))); 
    
end 

clear c jobs j 

save('/scratch/scratch/zchahp0/Matlab_remote_jobs/Results.mat','-v7.3'); % save workspace
